# Supplementary material for: Central European Woolly Mammoth Population Dynamics: Insights from Late Pleistocene Mitochondrial Genomes
Source: Sci Rep. 2017 Dec 18;7:17714. doi: 10.1038/s41598-017-17723-1 (PMC5735091; doi:10.1038/s41598-017-17723-1)
Supplement: Supplementary file 2 — Supplementary Dataset S1 [file 41598_2017_17723_MOESM2_ESM.xlsx]

## Sheet: Zooarchaeology-Metadata
Sample ID	Collection ID	Site	Country	Coordinates	Arch. Horizon	Quandrant/Area	Find Nr.	Period	ZooArch. Ident.	Element	Abnormality (Furrow - Drucker et al. 2015)	Stable Isotopes (Previous)	Stable Isotopes (This Study)	ZooMS (This Study)	aDNA (This Study)	Sample Code (14C)	14C Date (Uncal.)	14C ±	14C Date (Calibrated)	Calibration Curve	Dating Reference	Calibration Reference
JK2760	HF_23447_77_410_IIc	Hohle Fels	Germany	48.3791, 09.7555	IIc	77	410	Gravettian	Mammoth/Rhino Size	Rib	-		Y	N	Y	OxA-33481	28890	310	31812	Intcal 13	This study	This study (OxCal 4.2)
JK2761	HF_77642_110_1254_IIcf	Hohle Fels	Germany	48.3791, 09.7555	IIcf	110	1254	Gravettian	Mammoth/Rhino Size	Rib	-		Y	N	Y	-	-	-	-	-	-	-
JK2762	GK_1166_24_272_IIa	Geißenklösterle	Germany	48.3983, 09.7722	IIa	24	272	Aurignacian	Mammoth/Rhino Size	Rib	-		Y	Y	Y	OxA-33478	34050	550	37904	Intcal 13	This study	This study (OxCal 4.2)
JK2763	GK_14977_66_1335_IIIa	Geißenklösterle	Germany	48.3983, 09.7722	IIIa	66	1335	Aurignacian	Mammoth/Rhino Size	Rib	-		Y	N	Y	-	-	-	-	-	-	-
JK2764	GK_4215_45_21_IIa	Geißenklösterle	Germany	48.3983, 09.7722	IIa	45	21+90	Aurignacian	Mammoth	Radius	-		N	Y	Y	OxA-33479	34150	550	38031	Intcal 13	This study	This study (OxCal 4.2)
JK2765	HF_23845_68_2306_IIe	Hohle Fels	Germany	48.3791, 09.7555	IIe	68	2306	Aurignacian/Gravettian	Mammoth/Rhino Size	Rib	-		Y	Y	Y	KIA-8964	29560	240	32226	Intcal 13	Conard & Bolus (2003) J. Hum. Evol.	This study (OxCal 4.2)
JK2766	HF_62404_24_1474_Va	Hohle Fels	Germany	48.3791, 09.7555	Va	24	1474	Aurignacian	Mammoth	Vertebrae	-		N	N	Y	KIA-35460	32370	280	35127	Intcal 13	Conard & Bolus (2008) J. Hum. Evol.	This study (OxCal 4.2)
JK2767	HF_67565_89_1632_Va	Hohle Fels	Germany	48.3791, 09.7555	Va	89	1632	Aurignacian	Mammoth/Rhino Size	Rib	-		Y	Y	Y	OxA-19859	34570	260	37768	Intcal 13	Conard (2009) Nature	This study (OxCal 4.2)
JK2768	HF_34041_76_879_IIb	Hohle Fels	Germany	48.3791, 09.7555	IIb	76	879	Gravettian	Mammoth/Rhino Size	Rib	-		Y	Y	Y	OxA-33482	28740	300	31666	Intcal 13	This study	This study (OxCal 4.2)
JK2769	GK_2869_36_137_IIa	Geißenklösterle	Germany	48.3983, 09.7722	IIn	36	137	Aurignacian	Mammoth	Rib	-		N	Y	Y	OxA-33480	33650	550	37360	Intcal 13	This study	This study (OxCal 4.2)
JK2770	HF_28284_66_1219_IIcf	Hohle Fels	Germany	48.3791, 09.7555	IIc	66	1219	Gravettian	Mammoth/Rhino Size	Rib	-		Y	N	Y	OxA-33483	28760	300	31683	Intcal 13	This study	This study (OxCal 4.2)
JK2771	GK_1216_24_323_IIb	Geißenklösterle	Germany	48.3983, 09.7722	IIb	24	323	Aurignacian	Mammoth	Rib	-		N	N	Y	-	-	-	-	-	-	-
JK2772	HF_70889_11_931_Vab	Hohle Fels	Germany	48.3791, 09.7555	Vab	11	931	Aurignacian	Mammoth/Rhino Size	Rib	-		Y	N	Y	OxA-33484	34300	600	38336	Intcal 13	This study	This study (OxCal 4.2)
JK2773	HF_40668_87_270_IIIb	Hohle Fels	Germany	48.3791, 09.7555	IIIb	87	270	Aurignacian	Mammoth/Rhino Size	Rib	-		Y	Y	Y	OxA-33485	31900	450	34924	Intcal 13	This study	This study (OxCal 4.2)
JK2774	GK_29813_98_311_It	Geißenklösterle	Germany	48.3983, 09.7722	It	98	311	Gravettian	Mammoth	Rib	-		N	N	Y	-	-	-	-	-	-	-
JK2775	HF_66245_11_341_Va	Hohle Fels	Germany	48.3791, 09.7555	Va	11	341	Aurignacian	Mammoth/Rhino Size	Rib	-		Y	N	Y	-	-	-	-	-	-	-
JK2776	GK_14417_66_771_III	Geißenklösterle	Germany	48.3983, 09.7722	III	66	771	Aurignacian	Mammoth/Rhino Size	Rib	-		Y	N	Y	-	-	-	-	-	-	-
JK2777	GK_35124_508_118_It	Geißenklösterle	Germany	48.3983, 09.7722	It	508	118	Gravettian	Mammoth	Rib	-		N	N	Y	-	-	-	-	-	-	-
JK2778	GK_11499_58_279_IIb	Geißenklösterle	Germany	48.3983, 09.7722	IIb	58	279	Aurignacian	Mammoth	Skull	-		N	Y	Y	OxA-5708	32300	700	36376	Intcal 13	Richter et al. (2000) J. Archaeol. Sci.	This study (OxCal 4.2)
JK2779	GK_28574_98_231_It	Geißenklösterle	Germany	48.3983, 09.7722	It	98	231	Gravettian	Mammoth	Rib	-		N	N	Y	-	-	-	-	-	-	-
JK2780	GK_32549_120_286_It	Geißenklösterle	Germany	48.3983, 09.7722	It	120	286	Gravettian	Mammoth	Rib	-		N	Y	Y	OxA-5228	28500	550	31762	Intcal 13	Housley et al. (1997) Proc. Prehist. Soc.	This study (OxCal 4.2)
JK2781	GK_33742_130_328_It	Geißenklösterle	Germany	48.3983, 09.7722	It	130	328	Gravettian	Mammoth	Rib (bone powder from previous analysis)	-		N	N	Y	OxA-21660	27960	290	30727	Intcal 13	Higham et al. (2012) J. Hum. Evol.	This study (OxCal 4.2)
P-22973	GK_9960_57_1238_IIIb	Geißenklösterle	Germany	48.3983, 09.7722	IIIb	57	1238	Aurignacian	Rhino	Rib	-		Y	N	N	OxA-21721	37300	800	-	-	Higham et al. (2012) J. Hum. Evol.
P-22977	GK_26880_86_294_III	Geißenklösterle	Germany	48.3983, 09.7722	III	86	294	Aurignacian	Mammoth	Rib	-		Y	Y	N	OxA-21725	37400	800	-	-	Higham et al. (2012) J. Hum. Evol.
P-22986	GK_23235_77_641_III	Geißenklösterle	Germany	48.3983, 09.7722	III	77	641	Aurignacian	Rhino	Humerus	-		Y	Y	N	OxA-21744	36850	750	-	-	Higham et al. (2012) J. Hum. Evol.
HF-5	HF_38392_68_2399_IIe	Hohle Fels	Germany	48.3791, 09.7555	IIe	68	2399	Aurignacian/Gravettian	Horse	Pelvis	-		Y	N	N	KIA-16040	30640	190	-	-	Conard & Bolus (2003) J. Hum. Evol.
JK2782	8740	Kesslerloch	Switzerland	47.7454, 08.6936	-	-	-	Magdalenian	Mammoth	Molar (bone powder from previous analysis)	-		N	N	Y	OxA-10237	13980	110	15409	Intcal 13	Napierala (2008)	This study (OxCal 4.2)
JK2783	Box 427; Exc. year 1926 (big)	Prědmostí	Czech Republic	49.2720, 17.2700	-	-	-	Gravettian	Mammoth	Astralagus (bone powder from previous analysis)	-		N	N	Y	-	-	-	-	-	-	-
JK2784	Box 427; Exc. year 1924 (big)	Prědmostí	Czech Republic	49.2720, 17.2700	-	-	-	Gravettian	Mammoth	Astralagus (bone powder from previous analysis)	-		N	N	Y	-	-	-	-	-	-	-
JK2785	Box 427; Exc. year 1926 (medium)	Prědmostí	Czech Republic	49.2720, 17.2700	-	-	-	Gravettian	Mammoth	Astralagus (bone powder from previous analysis)	-		N	N	Y	-	-	-	-	-	-	-
JK2786	Box 427; Exc. year 1924 (medium)	Prědmostí	Czech Republic	49.2720, 17.2700	-	-	-	Gravettian	Mammoth	Astralagus (bone powder from previous analysis)	-		N	N	Y	-	-	-	-	-	-	-
JK2787	Box 427; Exc. year 1925 (small)	Prědmostí	Czech Republic	49.2720, 17.2700	-	-	-	Gravettian	Mammoth	Astralagus (bone powder from previous analysis)	-		N	N	Y	-	-	-	-	-	-	-
JK2788	Box 427; Exc. year 1926 (small)	Prědmostí	Czech Republic	49.2720, 17.2700	-	-	-	Gravettian	Mammoth	Astralagus (bone powder from previous analysis)	-		N	N	Y	-	-	-	-	-	-	-
JK2789	KrSp E1/2012/E1/3775	Kraków Spadzista	Poland	50.0567, 19.8977	-	E1	3775	Gravettian	Mammoth	Upper Molar (Plate Fragment) (bone powder from previous analysis)	-		N	N	Y	Poz-51414	23780	140	26211	Intcal 13	Wojtal & Wilczyński (2015) in "A Gravettian Site in Southern Poland: Kraków Spadzista."	This study (OxCal 4.2)
JK2790	KrSp C2/2011/B5/5883	Kraków Spadzista	Poland	50.0567, 19.8977	-	B5	5883	Gravettian	Mammoth	Lower Molar (R-M5/6) (bone powder from previous analysis)	-		N	N	Y	Poz-48406	24480	190	26966	Intcal 13	Wilczynski et al. (2015) Quat. Int.	This study (OxCal 4.2)
JK2791	KrSp C2/2011/B5/5883	Kraków Spadzista	Poland	50.0567, 19.8977	-	B5	5883	Gravettian	Mammoth	Lower Molar Root (R-M5/6) (bone powder from previous analysis)	-		N	N	Y	Poz-48406	24480	190	26966	Intcal 13	Wilczynski et al. (2015) Quat. Int.	This study (OxCal 4.2)
JK2792	KrSp B1/H(-2)/2121	Kraków Spadzista	Poland	50.0567, 19.8977	-	H(-2)	2121	Gravettian	Mammoth	Mandible (R-M4+M5)	One wide on both sides		N	N	Y	-	-	-	-	-	-	-
JK2793	KrSp B/E4/855	Kraków Spadzista	Poland	50.0567, 19.8977	-	E4	855	Gravettian	Mammoth	Lower Molar (R-M5)	Several		N	N	Y	Poz-58704	23590	120	25965	Intcal 13	Wojtal & Wilczyński (2015) in "A Gravettian Site in Southern Poland: Kraków Spadzista."	This study (OxCal 4.2)
JK2794	KrSp E1/2012/F3/3224	Kraków Spadzista	Poland	50.0567, 19.8977	-	F3	3224	Gravettian	Mammoth	Upper Molar (L-M4/5)	-		N	N	Y	Poz-51415	24010	150	26485	Intcal 13	Wojtal & Wilczyński (2015) in "A Gravettian Site in Southern Poland: Kraków Spadzista."	This study (OxCal 4.2)
JK2795	KrSp E1/2012/F4/3037	Kraków Spadzista	Poland	50.0567, 19.8977	-	F4	3037	Gravettian	Mammoth	Lower Molar (L-M5/6)	-		N	N	Y	Poz-51416	24150	150	26614	Intcal 13	Wojtal & Wilczyński (2015) in "A Gravettian Site in Southern Poland: Kraków Spadzista."	This study (OxCal 4.2)
JK2796	KrSp C2/2011/A6/6571	Kraków Spadzista	Poland	50.0567, 19.8977	-	A6	6571	Gravettian	Mammoth	Lower Molar (R-M5)	-		N	N	Y	Poz-48405	24680	200	22961	Intcal 13	Wilczynski et al. (2015) Quat. Int.	This study (OxCal 4.2)
JK2797	KrSp C2/2011/D8/5399	Kraków Spadzista	Poland	50.0567, 19.8977	-	D8	5399	Gravettian	Mammoth	Rib	-		N	N	Y	Poz-51333	20360	110	22961	Intcal 13	Wilczynski et al. (2015) Quat. Int.	This study (OxCal 4.2)
JK2798	KrSp C2/2012/A7/6603	Kraków Spadzista	Poland	50.0567, 19.8977	-	A7	6603	Gravettian	Mammoth	Tusk Alveolar	-		N	N	Y	Poz-51334	19840	100	22211	Intcal 13	Wilczynski et al. (2015) Quat. Int.	This study (OxCal 4.2)
JK2799	KrSp B1/H0/2073	Kraków Spadzista	Poland	50.0567, 19.8977	-	H0	2073	Gravettian	Mammoth	Mandible (L/R-M6)	Several on lingual side		N	N	Y	-	-	-	-	-	-
JK2800	KrSp B1/I(-1)/2231	Kraków Spadzista	Poland	50.0567, 19.8977	-	I(-1)	2231	Gravettian	Mammoth	Mandible (L/R-M4)	-		N	N	Y	-	-	-	-	-	-
JK2801	KrSp B1/H(-1)/2016	Kraków Spadzista	Poland	50.0567, 19.8977	-	H(-1)	2016	Gravettian	Mammoth	Mandible (L/R-M4)	-		N	N	Y	-	-	-	-	-	-
JK2802	KrSp B1/G(-1)/2028	Kraków Spadzista	Poland	50.0567, 19.8977	-	G(-1)	2028	Gravettian	Mammoth	Mandible (L-M6)	Slight old one		N	N	Y	-	-	-	-	-	-
JK2803	KrSp B1/F1/0937	Kraków Spadzista	Poland	50.0567, 19.8977	-	F1	937	Gravettian	Mammoth	Upper Molar	-		N	N	Y	Poz-61263	24480	180	26947	Intcal 13	Wojtal & Wilczyński (2015) in "A Gravettian Site in Southern Poland: Kraków Spadzista."	This study (OxCal 4.2)
