# Supplementary material for: Central European Woolly Mammoth Population Dynamics: Insights from Late Pleistocene Mitochondrial Genomes
Source: Sci Rep. 2017 Dec 18;7:17714. doi: 10.1038/s41598-017-17723-1 (PMC5735091; doi:10.1038/s41598-017-17723-1)
Supplement: Supplementary file 3 — Supplementary Dataset S2 [file 41598_2017_17723_MOESM3_ESM.xlsx]

## Sheet: Isotopes-this_study_samples
Sample code (aDNA Lab)	Sample Code (Isotopes)	Site	CNS Weight	Bone N [%]	Bone C [%]	Bone S [%]	Coll. (mg)	yield (mg/g)	Coll. %C	Coll. %N	C:N	δ13C	δ15N	Comments	References
JK2760	HF-77-IIc-410	Hohle Fels	5.593	2.58	9.37	0.11	27.1	100.3	42.8	15.2	3.3	-21	8.5		This study
JK2761	HF-110-IIg-1254	Hohle Fels	5.601	0.92	6.75	0.08	35.4	78.2	41.4	14.8	3.3	-21.3	8.3		This study
JK2762	GK--24C-IIa-272	Geißenklösterle	5.465	1.29	5.5	0.17	39.1	96.5	42.7	15.3	3.3	-21	9		This study
JK2763	JK2763	Geißenklösterle		2.38	8.25	0.16	12.2	39.3	37.5	13.4	3.3	-20	5.1		This study
JK2764	GK-45-IIa-21	Geißenklösterle	5.534	2.35	9.61	0.18	21.7	68.9	42	14.9	3.3	-21.1	8		Münzel et al. (2016) Quat. Int.
JK2765	JK2765	Hohle Fels		2.57	8.78	0.1	7	27.8	40.9	14.5	3.3	-21.1	8.5		This study
JK2766	JK2766/KIA-35460	Hohle Fels		3.37	10.77	0.11	14.6	66	44.6	14.9	3.5	-21.7	8.4		Münzel et al. (2016) Quat. Int.
JK2767	JK2767	Hohle Fels		3.36	10.72	0.08	11.7	57.2	41.2	14.6	3.3	-20.1	6.9		This study
JK2768	HF-76-IIb-879/JK2781/P-21814	Hohle Fels	5.62	1.35	7.08	0.1	37.3	91.7	42.7	15.3	3.3	-20.8	8.5		This study
JK2769	GK-36-IIn-137	Geißenklösterle	5.629	0.99	4.89	0.14	22.9	57.1	41.6	14.8	3.3	-21.1	8.9		Münzel et al. (2016) Quat. Int.
JK2770	HF-66-IIc-1219	Hohle Fels	5.946	1.55	7.83	0.1	51.9	124.6	43.6	15.6	3.3	-20.8	8.4		This study
JK2771	GK-24-IIb-323	Geißenklösterle	5.549	0.85	4.87	0.1	36.8	80.8	40	14.3	3.3	-21.2	8.8		Münzel et al. (2016) Quat. Int.
JK2772	HF-11-Vab-931	Hohle Fels	6.618	3.34	11.28	0.08	21	102.6	42.3	15	3.3	-21.1	9		This study
JK2773	HF-87-IIIb-270	Hohle Fels	5.553	2.23	8.04	0.1	26.3	85.3	42.5	15.2	3.3	-21.1	9		This study
JK2774	GK-98-IT-311+168	Geißenklösterle	6.331	2.28	9.32	0.22	25.5	82.7	42.6	15.3	3.3	-21.1	9.1		Münzel et al. (2016) Quat. Int.
JK2775	JK2775	Hohle Fels		3.4	11.05	0.07	16	75.1	41.5	14.8	3.3	-19.9	7.2		This study
JK2776	GK-66-III-771	Geißenklösterle	5.196	1.96	7.68	0.18	15.9	52.8	41.2	14.5	3.3	-19.7	4.6		This study
JK2777	GK-508-IT-118	Geißenklösterle	5.867	0.98	5.59	0.11	10	24.4	28.9	10.2	3.3	-21	9		Münzel et al. (2016) Quat. Int.
JK2778	JK2778	Geißenklösterle		2.99	9.88	0.08	15.1	73.8	42.1	14.8	3.3	-20.8	10		Münzel et al. (2016) Quat. Int.
JK2779	GK-98-IT-231	Geißenklösterle	5.523	1.61	7.99	0.13	31.6	89.6	39.9	14.2	3.3	-20.9	8.3		Münzel et al. (2016) Quat. Int.
JK2780	JK2780	Geißenklösterle		3.07	10.22	0.1	15	72.6	42.5	15	3.3	-20.9	8.7		Münzel et al. (2016) Quat. Int.
JK2781	GK_130_It_328	Geißenklösterle		-	-	-	-	-	43.4	15	3.4	-21	8.9		Drucker et al. (2015) Quat. Int.
JK2782	KSL-47	Kesslerloch		2.2	7.9	-	31.3	94.5	43.5	15.6	3.2	-20.5	6.4		Bocherens et al. (2011) Quat. Int.
JK2783	PRDM-41	Prědmostí		0.7	10.1	0.13	5	10.9	10.2	2.3	5.2	-21.3	7.4	Collagen not good (Bocherens) [C:N >3.6]	Bocherens et al. (2015) Quat. Int.
JK2784	PRDM-42	Prědmostí		2.2	13.5	0.43	6.4	20.2	22	7.1	3.6	-21.5	8		Bocherens et al. (2015) Quat. Int.
JK2785	PRDM-43	Prědmostí		1.1	8.7	0.15	25.7	60.5	36.5	12.8	3.3	-21.1	7.7		Bocherens et al. (2015) Quat. Int.
JK2786	PRDM-44	Prědmostí		1.3	11.3	0.23	2	4.8	7.1	1.4	5.8	-23.3	5.9	Collagen not good (Bocherens) [C:N >3.6]	Bocherens et al. (2015) Quat. Int.
JK2787	PRDM-45	Prědmostí		1.1	9.6	0.2	12.2	29.4	9.1	2.9	3.6	-21.3	6.2	Collagen not good (Bocherens) [Low %s]	Bocherens et al. (2015) Quat. Int.
JK2788	PRDM-46	Prědmostí		0.5	9.9	0.15	9.5	20.9	30.1	9.8	3.6	-21.2	7.3		Bocherens et al. (2015) Quat. Int.
JK2789	KSP-4	Kraków Spadzista Street		2.3	8	0.1	26.6	82.4	44.8	15.7	3.3	-20.6	9.2		Drucker et al. (2015) in "A Gravettian site in Southern Poland: Kraków Spadzista"
JK2790	KSP-6.1	Kraków Spadzista Street		2.3	7.9	0.1	25.9	84.1	43	15.4	3.3	-20.3	8.7		Drucker et al. (2015) in "A Gravettian site in Southern Poland: Kraków Spadzista"
JK2791	KSP-6.2	Kraków Spadzista Street		2.4	8.5	0.2	26	83.3	43.9	15.6	3.3	-20.6	9.6		Drucker et al. (2015) in "A Gravettian site in Southern Poland: Kraków Spadzista"
JK2792	KSP-13	Kraków Spadzista Street		0.1	4.5	0.1	-	-	-	-	-	-	-	not enough collagen	Drucker et al. (2015) in "A Gravettian site in Southern Poland: Kraków Spadzista"
JK2793	KSP-8	Kraków Spadzista Street		1.4	5.6	0.3	23	56.3	41.5	14.6	3.3	-20.4	9.3		Drucker et al. (2015) in "A Gravettian site in Southern Poland: Kraków Spadzista"
JK2794	KSP-7	Kraków Spadzista Street		2.4	8.4	0.1	29.1	91.8	42.6	15	3.3	-20.6	9.7		Drucker et al. (2015) in "A Gravettian site in Southern Poland: Kraków Spadzista"
JK2795	KSP-5	Kraków Spadzista Street		1.8	6.8	0.1	33.9	91.2	43.2	15.3	3.3	-20.9	9.6		Drucker et al. (2015) in "A Gravettian site in Southern Poland: Kraków Spadzista"
JK2796	KSP-3	Kraków Spadzista Street		2	7.2	0.2	27.9	90.8	43.3	15.4	3.3	-20.3	9		Drucker et al. (2015) in "A Gravettian site in Southern Poland: Kraków Spadzista"
JK2797	KSP-2	Kraków Spadzista Street		0.8	5.9	0.1	10.5	22.8	38	13.5	3.3	-20.8	8.1		Drucker et al. (2015) in "A Gravettian site in Southern Poland: Kraków Spadzista"
JK2798	KSP-1	Kraków Spadzista Street		0.8	5.8	0.1	10	21.7	35.3	12.4	3.3	-20.6	8.9		Drucker et al. (2015) in "A Gravettian site in Southern Poland: Kraków Spadzista"
JK2799	KSP-19	Kraków Spadzista Street		0.5	4	0.1	2.3	4.9	26.8	9.8	3.2	-20.5	8.1		Drucker et al. (2015) in "A Gravettian site in Southern Poland: Kraków Spadzista"
JK2800	KSP-23	Kraków Spadzista Street		0.1	6.2	0.1	-	-	-	-	-	-	-	not enough collagen	Drucker et al. (2015) in "A Gravettian site in Southern Poland: Kraków Spadzista"
JK2801	KSP-22	Kraków Spadzista Street		0.4	4.3	0.1	3	6.6	17.2	6.1	3.3	-20.8	8.3		Drucker et al. (2015) in "A Gravettian site in Southern Poland: Kraków Spadzista"
JK2802	KSP-21	Kraków Spadzista Street		2.1	7.5	0.1	21	63.3	42.1	15	3.3	-20.8	9.5		Drucker et al. (2015) in "A Gravettian site in Southern Poland: Kraków Spadzista"
JK2803	KSP-9	Kraków Spadzista Street		1.8	6.5	0.1	27.9	66.1	43.6	15.5	3.3	-20.2	9		Drucker et al. (2015) in "A Gravettian site in Southern Poland: Kraków Spadzista"
-	P-22977	Geißenklösterle		-	-	-	-	-	44.732	15.7428	3.315	-20.9168	7.6278		This study
-	P-22986	Geißenklösterle		-	-	-	-	-	46.4708	16.0209	3.38408	-19.9842	5.84538		This study
-	P-22973	Geißenklösterle		-	-	-	-	-	45.2797	15.8918	3.32412	-20.3871	6.25159		This study
-	HF-5	Hohle Fels		3.21158	10.5053	0.121022	6.4	30.8	39.8938	14.076	3.30654	-21.0793	8.8469		This study

## Sheet: Isotopes-GK_HF_all_published
Site	Lab N°	Square	Number	Species	Sample	Level	Culture	C (%)	N (%)	C:N	δ13C (‰)	δ15N (‰)	13C/15N	14C dating
GK	RA-GK 294	79	501	Reindeer	metatarsus	It	Gravettian	43.4	15.5	3.23828	-18.951	4.202	Bocherens et al., 2011
GK	RA-GK 295	99	331	Reindeer	tibia	It	Gravettian	43.6	16	3.15154	-19.324	3.652	Bocherens et al., 2011
GK	RA-GK 296	130	336	Reindeer	tibia	It	Gravettian	44	15.5	3.28304	-18.953	4.223	Bocherens et al., 2011
GK	RA-GK 298	88	620	Reindeer	left tibia	Ib	Gravettian	42	14.6	3.327	-19.283	0.969	Bocherens et al., 2011
GK	P-21815	86	122	Reindeer	metacarpal	Ic	Gravettian	44.2	16.4349	3.13763	-18.8856	4.55604	Drucker et al., 2015	32900±45 OxA-216610
GK	RA-GK 299	76	392	Reindeer	talus	IIa	Aurignacian	41.7	14.5	3.32601	-19.246	3.791	Bocherens et al., 2011
GK	RA-GK 300	110	415	Reindeer	humerus	IIa	Aurignacian	40.6	14.3	3.28357	-18.585	3.765	Bocherens et al., 2011
GK	RA-GK 302	59	195	Reindeer	metatarsus	IIa	Aurignacian	39.6	14.8	3.09449	-19.115	4.551	Bocherens et al., 2011
GK	RA-GK 304	57	628	Reindeer	humerus	IIb	Aurignacian	36.2	12.9	3.24545	-19.486	4.388	Bocherens et al., 2011
GK	RA-GK 306	68	376	Reindeer	talus	IIb	Aurignacian	43.1	14.9	3.34539	-19.42	4.739	Bocherens et al., 2011
GK	GK15	55	36	Horse	radius	Is	Gravettian	39.2683	14.0261	3.26627	-20.3654	7.06777	Drucker et al., 2015
GK	EQ-GK314	99	557	Horse	tibia	It	Gravettian	43.2	15.7	3.2	-20.7	8.7	Bocherens et al., 2011
GK	GK14	24	225	Horse	radius	Ib	Gravettian	41.1426	14.5971	3.2883	-20.5673	6.30501	Drucker et al., 2015
GK	EQ-GK 316	88	644	Horse	humerus	Ib	Gravettian	41.5	14.6	3.28739	-20.604	7.301	Bocherens et al., 2011
GK	EQ-GK 317	56	364	Horse	femur	Ib	Gravettian	36.3	13.5	3.10977	-20.712	5.503	Bocherens et al., 2011
GK	EQ-GK 318	57	508	Horse	tibia	Ib	Gravettian	42.8	14.3	3.46149	-21.792	3.378	Bocherens et al., 2011
GK	P-21810	0	131	Horse	scapula	IIa	Aurignacian	45.1932	15.6853	3.36146	-20.8037	8.91703	Drucker et al., 2015	33000±500 OxA-21656
GK	EQ-GK319	56	495	Horse	tibia	IIa	Aurignacian	42.2	14.8	3.3	-21.4	4.2	Bocherens et al., 2011
GK	EQ-GK 321	58	170	Horse	tibia	IIa	Aurignacian	37.8	13.9	3.14509	-20.134	8.487	Bocherens et al., 2011
GK	EQ-GK 322	45	60	Horse	tibia	IIa	Aurignacian	36.3	13.7	3.06437	-20.821	6.288	Bocherens et al., 2011
GK	EQ-GK 323	336/ 366	138	Horse	tibia	IIa	Aurignacian	36.1	13.6	3.0699	-20.721	6.086	Bocherens et al., 2011
GK	EQ-GK 325	76	435	Horse	tibia	IIa	Aurignacian	41.6	14.4	3.34108	-20.806	7.122	Bocherens et al., 2011
GK	P-22980	0	143	Horse	humerus	IIb	Aurignacian	44.416	15.5173	3.33942	-20.9275	6.33856	Drucker et al., 2015	34900±600 OxA-21738
GK	TUB-78	67	931	Horse	tibia	IIb	Aurignacian	39.7275	14.1566	3.27401	-21.1565	8.49425	Bocherens et al., 2011	34800±600 OxA-21742
GK	EQ-GK 326	36	188	Horse	humerus	IIb	Aurignacian	42.9	15.3	3.24281	-20.957	6.142	Bocherens et al., 2011
GK	EQ-GK 327	57	650	Horse	tibia	IIb	Aurignacian	41.6	15	3.20744	-20.925	5.869	Bocherens et al., 2011
GK	EQ-GK 329	46+46	523+511	Horse	tibia	IIb	Aurignacian	40.7	15.5	3.03682	-20.836	6.889	Bocherens et al., 2011
GK	EQ-GK 330	67	1111	Horse	tibia	IIb	Aurignacian	28.55	10.9	3.02925	-21.5955	6.916	Bocherens et al., 2011
GK	P-22978	55	319	Horse	retoucheur	IId	Aurignacian	44.0774	15.4067	3.33774	-20.2018	7.85904	Münzel et al. 2016	34200±550 OxA-21726
GK	GK1	33	35	Red deer	cranium	I/II	Gravettian	43.3643	15.3805	3.28934	-19.5461	5.00188	Münzel et al. 2016	29220±500 OxA-5706
GK	GK2	79	581	Red deer	tibia	IIa	Aurignacian	38.9896	13.3923	3.39657	-19.9274	4.6738	Münzel et al. 2016
GK	GK4	67	968	Red deer	tibia	IIb	Aurignacian	40.414	14.3961	3.27517	-20.418	6.00946	Münzel et al. 2016
GK	GK6	88	923	Red deer	phalanx I	III	Aurignacian	37.2686	12.4981	3.47892	-19.9147	3.01447	Münzel et al. 2016
GK	JK2781	130	328	Mammoth	rib	It	Gravettian	43.4123	14.9778	3.38152	-20.9939	8.92726	Drucker et al., 2015	27960±290 OxA-21660
GK	JK2774	98	311+168	Mammoth	rib	It	Gravettian	42.5836	15.2624	3.25511	-21.0832	9.14624	Münzel et al. 2016
GK	JK2777	508	118	Mammoth	rib	It	Gravettian	28.8821	10.1564	3.3177	-21.0365	9.04303	Münzel et al. 2016
GK	JK2779	98	231	Mammoth	rib	It	Gravettian	39.9448	14.1832	3.28574	-20.8809	8.31659	Münzel et al. 2016
GK	JK2780	120	286	Mammoth	rib	It	Gravettian	42.5216	14.977	3.31232	-20.8955	8.7334	Münzel et al. 2016	28500±550 OxA-5228
GK	P-22981	26	18	Mammoth	rib	Ia	Gravettian	44.0948	15.2991	3.36255	-21.2865	8.1394	Drucker et al., 2015	28600±290 OxA-21739
GK	JK2769	36	137	Mammoth	rib	IIn	Aurignacian	41.6239	14.7782	3.28601	-21.0725	8.94181	Münzel et al. 2016
GK	JK2762	24c	272	Mammoth/Rhino Size	rib	IIa	Aurignacian	42.6998	15.253	3.26601	-20.9724	8.95074	This study	34050±550 OxA-33478
GK	JK2764	45	21+90	Mammoth	radius	IIa	Aurignacian	41.9617	14.8903	3.28772	-21.0657	8.02979	Münzel et al. 2016
GK	P-22976	58	246	Mammoth	rib	IIb	Aurignacian	44.4285	15.3932	3.36729	-21.5119	7.97875	Drucker et al., 2015	33950±550 OxA-21724
GK	JK2778	58	279	Mammoth	skull	IIb	Aurignacian	42.0552	14.8131	3.31223	-20.842	10.0305	Münzel et al. 2016	32300±700 OxA-5708
GK	JK2771	24	323	Mammoth	rib	IIb	Aurignacian	39.9622	14.2607	3.2693	-21.2272	8.78401	Münzel et al. 2016
GK	P-22977	86	294	Mammoth/Rhino Size	long bone	III	Aurignacian	44.732	15.7428	3.315	-20.9168	7.6278	This study	37400±800 OxA-21725
GK	P-22986	77	641	Rhino	Humerus	III	Aurignacian	46.4708	16.0209	3.38408	-19.9842	5.84538	This study	36850±750 OxA-21744
GK	P-22973	57	1238	Mammoth/Rhino Size	rib	IIIb	Aurignacian	45.2797	15.8918	3.32412	-20.3871	6.25159	This study	37300±800 OxA-21721
GK	JK2763	66	1335	Mammoth/Rhino Size	rib	IIIa	Aurignacian	37.4805	13.4209	3.25815	-20.0289	5.12305	This study
GK	JK2776	66	771	Mammoth/Rhino Size	rib	III	Aurignacian	41.1571	14.5003	3.31142	-19.6671	4.61792	This study
HF	KIA-35462			Reindeer	vertebra	Va	Aurignacian	44.5946	14.6924	3.54109	-19.5157	4.77888	Münzel et al. 2016	32090±350 KIA-35462
HF	HF-5	68	2399	Horse	pelvis	IIe	Aurignacian/Gravettian Transition	39.8938	14.076	3.30654	-21.0793	8.8469	This study	30640±190 KIA-16040
HF	TUB-80	79	2542	Horse	retoucheur	IV	Aurignacian	37.7023	13.6934	3.2122	-20.5844	6.23855	Bocherens et al., 2011	33090±260 KIA-16035
HF	HF-7	10	946	Horse	tibia/radius	Va	Aurignacian	44.2545	16.2414	3.17893	-20.6526	6.34772	Münzel et al. 2016	31750±260 KIA-35464
HF	HF-8	24	1564	Horse	rib	Va	Aurignacian	44.1534	15.7139	3.27814	-20.9006	6.22983	Münzel et al. 2016	32030±280 KIA-35463
HF	HF-9	24	1604	Horse	radius	Va	Aurignacian	44.0054	15.7546	3.2587	-20.4877	6.85436	Münzel et al. 2016	32550±300 KIA-35459
HF	HF-6	30	1204	Horse	rib	Vb	Aurignacian	41.0066	14.7303	3.2478	-20.5029	6.75467	Münzel et al. 2016	31380±180 OxA-19780
HF	HF-10	30	1240	Horse	tibia	Vb	Aurignacian	41.5718	14.9235	3.24995	-20.4961	6.47766	Münzel et al. 2016
HF	HF-1	98	1837	Red deer	ulna	IV	Aurignacian	40.9682	14.6556	3.26129	-19.9187	4.42346	Münzel et al. 2016
HF	HF-2	55	1681	Red deer	carpale	IV	Aurignacian	41.8398	15.0241	3.24898	-20.1323	3.68411	Münzel et al. 2016
HF	HF-3	79	2648	Red deer	metacarpus	V	Aurignacian	41.3759	14.6558	3.29371	-19.434	3.4666	Münzel et al. 2016
HF	JK2768	76	879	Mammoth/Rhino Size	rib	IIb	Gravettian	42.6911	15.2644	3.26291	-20.7983	8.54286	This study	28740±300 OxA-33482
HF	JK2770	66	1219	Mammoth/Rhino Size	rib	IIc	Gravettian	43.613	15.6428	3.25272	-20.8391	8.41087	This study	28760±300 OxA-33483
HF	JK2760	77	410	Mammoth/Rhino Size	rib	IIc	Gravettian	42.798	15.2483	3.27454	-21.0288	8.54485	This study	28890±310 OxA-33481
HF	JK2761	110	1254	Mammoth/Rhino Size	rib	IIcf	Gravettian	41.3539	14.7707	3.26636	-21.2583	8.28781	This study
HF	JK2765	68	2306	Mammoth/Rhino Size	rib	IIe	Aurignacian/Gravettian Transition	40.9293	14.5432	3.28338	-21.1319	8.47339	This study	29560±240 KIA-8964
HF	JK2773	87	270	Mammoth/Rhino Size	rib	IIIb	Aurignacian	42.4852	15.1607	3.26939	-21.1153	8.97654	This study	31900±450 OxA-33485
HF	JK2766	24	1474	Mammoth	vertebra	Va	Aurignacian	44.6	14.9	3.5	-21.7	8.4	Münzel et al. 2016	32370±280 KIA-35460
HF	JK2772	11	931	Mammoth/Rhino Size	rib	Vab	Aurignacian	42.3192	14.9828	3.29528	-21.1192	9.02616	This study	34300±600 OxA-33484
HF	JK2767	89	1632	Mammoth/Rhino Size	rib	Va	Aurignacian	41.1919	14.6355	3.2836	-20.1204	6.89349	This study	34570±260 OxA-19859
HF	JK2775	11	341	Mammoth/Rhino Size	rib	Va	Aurignacian	41.5128	14.7887	3.2749	-19.8539	7.15152	This study

## Sheet: Isotopes-Clustering
Site	Lab No.	Square	Number	Zooarchaeology	mtDNA	ZooMS	C (%)	N (%)	C:N	δ13C (‰)	δ15N (‰)	Cluster
GK	JK2781	130	328	Mammoth			43.4123	14.9778	3.38152	-20.9939	8.92726	1 (Green)
GK	JK2774	98	311+168	Mammoth			42.5836	15.2624	3.25511	-21.0832	9.14624	1 (Green)
GK	JK2777	508	118	Mammoth			28.8821	10.1564	3.3177	-21.0365	9.04303	1 (Green)
GK	JK2779	98	231	Mammoth			39.9448	14.1832	3.28574	-20.8809	8.31659	1 (Green)
GK	JK2780	120	286	Mammoth	Mammoth	Mammoth	42.5216	14.977	3.31232	-20.8955	8.7334	1 (Green)
GK	P-22981	26	18	Mammoth			44.0948	15.2991	3.36255	-21.2865	8.1394	2 (Blue)
GK	JK2769	36	137	Mammoth	Mammoth	Mammoth	41.6239	14.7782	3.28601	-21.0725	8.94181	1 (Green)
GK	JK2762	24c	272	Mammoth/Rhino size	Mammoth	Mammoth	42.6998	15.253	3.26601	-20.9724	8.95074	1 (Green)
GK	JK2764	45	21+90	Mammoth	Mammoth	Mammoth	41.9617	14.8903	3.28772	-21.0657	8.02979	1 (Green)
GK	P-22976	58	246	Mammoth			44.4285	15.3932	3.36729	-21.5119	7.97875	2 (Blue)
GK	JK2778	58	279	Mammoth		Mammoth	42.0552	14.8131	3.31223	-20.842	10.0305	1 (Green)
GK	JK2771	24	323	Mammoth			39.9622	14.2607	3.2693	-21.2272	8.78401	1 (Green)
GK	P-22977	86	294	Mammoth/Rhino size		Mammoth	44.732	15.7428	3.315	-20.9168	7.6278	1 (Green)
GK	P-22986	77	641	Rhino		Rhino	46.4708	16.0209	3.38408	-19.9842	5.84538	3 (Red)
GK	P-22973	57	1238	Mammoth/Rhino size			45.2797	15.8918	3.32412	-20.3871	6.25159	3 (Red)
GK	JK2763	66	1335	Mammoth/Rhino size	Rhino		37.4805	13.4209	3.25815	-20.0289	5.12305	3 (Red)
GK	JK2776	66	771	Mammoth/Rhino size	Rhino		41.1571	14.5003	3.31142	-19.6671	4.61792	3 (Red)
HF	JK2768	76	879	Mammoth/Rhino size			42.6911	15.2644	3.26291	-20.7983	8.54286	1 (Green)
HF	JK2770	66	1219	Mammoth/Rhino size	Mammoth		43.613	15.6428	3.25272	-20.8391	8.41087	1 (Green)
HF	JK2760	77	410	Mammoth/Rhino size	Mammoth		42.798	15.2483	3.27454	-21.0288	8.54485	1 (Green)
HF	JK2761	110	1254	Mammoth/Rhino size			41.3539	14.7707	3.26636	-21.2583	8.28781	2 (Blue)
HF	JK2765	68	2306	Mammoth/Rhino size	Mammoth	Mammoth	40.9293	14.5432	3.28338	-21.1319	8.47339	1 (Green)
HF	JK2773	87	270	Mammoth/Rhino size	Mammoth	Mammoth	42.4852	15.1607	3.26939	-21.1153	8.97654	1 (Green)
HF	JK2766	24	1474	Mammoth			44.6	14.9	3.5	-21.7	8.4	2 (Blue)
HF	JK2772	11	931	Mammoth/Rhino size	Mammoth		42.3192	14.9828	3.29528	-21.1192	9.02616	1 (Green)
HF	JK2767	89	1632	Mammoth/Rhino size	Rhino(?)	Rhino	41.1919	14.6355	3.2836	-20.1204	6.89349	3 (Red)
HF	JK2775	11	341	Mammoth/Rhino size	Rhino		41.5128	14.7887	3.2749	-19.8539	7.15152	3 (Red)
