# Supplementary material for: Central European Woolly Mammoth Population Dynamics: Insights from Late Pleistocene Mitochondrial Genomes
Source: Sci Rep. 2017 Dec 18;7:17714. doi: 10.1038/s41598-017-17723-1 (PMC5735091; doi:10.1038/s41598-017-17723-1)
Supplement: Supplementary file 4 — Supplementary Dataset S3 [file 41598_2017_17723_MOESM4_ESM.xlsx]

## Sheet: ZooMS-Identifications
Sample ID	Site	Period	Morphological ID	ZooMS ID	Stable Isotope ID (Based on trophic position)	aDNA ID
JK2762	Geißenklösterle	Aurignacian	Mammoth/Rhino Size	Elephantidae	Mammoth	Mammoth
JK2764	Geißenklösterle	Aurignacian	Mammoth	Elephantidae	Mammoth	Mammoth
JK2765	Hohle Fels	Aurignacian/Gravettian	Mammoth/Rhino Size	Elephantidae	Mammoth	Mammoth
JK2767	Hohle Fels	Aurignacian	Mammoth/Rhino Size	Rhinocerotidae	Rhino	Rhino(?)
JK2768	Hohle Fels	Gravettian	Mammoth/Rhino Size	Elephantidae	Mammoth	Mammoth
JK2769	Geißenklösterle	Aurignacian	Mammoth	Elephantidae	Mammoth	Mammoth
JK2773	Hohle Fels	Aurignacian	Mammoth/Rhino Size	Elephantidae	Mammoth	Mammoth
JK2778	Geißenklösterle	Aurignacian	Mammoth	Elephantidae	Mammoth	Mammoth
JK2780	Geißenklösterle	Gravettian	Mammoth	Elephantidae	Mammoth	Mammoth
P-22977	Geißenklösterle	Aurignacian	Mammoth/Rhino Size	Elephantidae	Mammoth	-
P-22986	Geißenklösterle	Aurignacian	Rhino	Rhinocerotidae	Rhino	-
