# Supplementary material for: Central European Woolly Mammoth Population Dynamics: Insights from Late Pleistocene Mitochondrial Genomes
Source: Sci Rep. 2017 Dec 18;7:17714. doi: 10.1038/s41598-017-17723-1 (PMC5735091; doi:10.1038/s41598-017-17723-1)
Supplement: Supplementary file 5 — Supplementary Dataset S4 [file 41598_2017_17723_MOESM5_ESM.xlsx]

## Sheet: aDNA-Lab_LibQuants
Sample ID	Sample Type	Fragment Weight (g)	Extraction Powder [mg]	Lib. Concentration (copies/µl)	Index Concentration (copies/µl)	Pre-Capture Conc (after first Amp) [ng/µl]
JK2760	Bone Fragment	0.83	47.9	90800000	26800000000	265.4
JK2761	Bone Fragment	0.9011	48.7	72600000	8870000000	310
JK2762	Bone Fragment	0.8967	51.3	309000000	26600000000	208.5
JK2763	Bone Fragment	1.178	50.7	916000000	93100000000	210.8
JK2764	Bone Fragment	1.0989	58.5	1260000000	64500000000	233.1
JK2765	Bone Fragment	1.503	49.5	120000000	24900000000	244.5
JK2766	Bone Fragment	1.0068	49.5	209000000	28400000000	259.6
JK2767	Bone Fragment	0.764	49.2	454000000	30400000000	242.3
JK2768	Bone Fragment	0.9078	49.8	1650000000	64100000000	337.1
JK2769	Bone Fragment	0.8658	48.4	981000000	80900000000	279.2
JK2770	Bone Fragment	1.121	47.4	353000000	43900000000	231.9
JK2771	Bone Fragment	2.053	48.8	350000000	129000000000	231.3
JK2772	Bone Fragment	0.7175	40.3	625000000	37100000000	180.4
JK2773	Bone Fragment	0.8645	47.5	168000000	87100000000	207.2
JK2774	Bone Fragment	0.5424	47.6	35300000	18500000000	176.9
JK2775	Bone Fragment	1.3734	48.6	133000000	38600000000	256.9
JK2776	Bone Fragment	0.8282	52.7	240000000	17400000000	154.1
JK2777	Bone Fragment	0.8185	49.4	169000000	66300000000	306.2
JK2778	Bone Fragment	0.6074	45.2	131000000	213600000000	112.4
JK2779	Bone Fragment	1.086	47.3	1460000000	256000000000	271.4
JK2780	Bone Fragment	1.4236	50.7	263000000	132000000000	319.3
JK2781	Bone Powder	-	51.1	302000000	135000000000	173.9
JK2782	Tooth Powder	-	51.3	188000000	75700000000	170.2
JK2783	Bone Powder	-	48.4	703000000	634900000000	284.1
JK2784	Bone Powder	-	50.1	1020000000	48100000000	194.4
JK2785	Bone Powder	-	51.4	441000000	31600000000	293.1
JK2786	Bone Powder	-	51.3	828000000	1149000000000	240.6
JK2787	Bone Powder	-	47.7	769000000	84200000000	97.2
JK2788	Bone Powder	-	49.5	217000000	321900000000	87.5
JK2789	Tooth Powder	-	53	3120000000	3526000000000	74
JK2790	Tooth Powder	-	52.5	91700000	12130000000	105.5
JK2791	Tooth Powder	-	49.9	1360000000	2752000000000	67.4
JK2792	Bone Fragment	1.541	48.1	8600000000	261000000000	401.4
JK2793	Tooth Fragment	0.7607	48.3	1940000000	6510000000	305.2
JK2794	Tooth Fragment	2.447	50.3	4830000000	83700000000	320.6
JK2795	Tooth Fragment	6.13	48.6	2980000000	99500000000	199.8
JK2796	Tooth Fragment	3.5427	49	504000000	707200000000	186.6
JK2797	Bone Fragment	1.2513	52.6	2520000000	3414000000000	39.6
JK2798	Bone Fragment	1.311	47.9	279000000	421400000000	461.3
JK2799	Bone Fragment	1.7932	49.9	563000000	738400000000	144.6
JK2800	Bone Fragment	3.426	57	75300000	43310000000	266.1
JK2801	Bone Fragment	10.928	52.8	102000000	308300000000	155
JK2802	Tooth Fragment	4.745	50	911000000	2266000000000	179.1
JK2803	Tooth Fragment	1.934	48.6	735000000	2664000000000	42.1
LB1a	Library Negative Control	-	-	35800	13700000	102.8
LB1b	Library Negative Control	-	-	94400	6030000	56.7
LB2a	Library Negative Control	-	-	32200	16500000	79.6
LB2b	Library Negative Control	-	-	32450	557000	27.2
LB3a	Library Negative Control	-	-	31300	283000	114
LB3b	Library Negative Control	-	-	33400	244000	10.8
EB - #1	Extraction Negative Control	-	-	30700	73100000	33.9
EB - #2	Extraction Negative Control	-	-	75400	167000000	30.3
EB - #3	Extraction Negative Control	-	-	156000	466000	69.1
EB - #4	Extraction Negative Control	-	-	97100	46000000	22.8

## Sheet: aDNA-Lab_LRPCR_Primers
Primer ID	Sequence (5’ to 3’)	Start Pos.	End Pos.	Tm (oC)	% GC	Primer Length	Product Length	Annealing Temp. (Celcius)
JFY_3A_bF	GCTCTCACACAGAACGACATC	12609	12630	62.6	52.5	21	5774	59
JFY_3A_bR	GGATACAACCTTGATTAGCGAG	1556	1578	61.4	45.5	22
JFY_3B_bF	CAGGATCAATTCATCTATGTGGC	1367	1390	64.3	41	23	5155	59
JFY_3B_bR	CCAGGACGACTTAACCAAGTAAC	7544	7567	62.5	47.9	23
JFY_3C_bF	TCTATGGCCTATCCGTTACAAC	7016	7038	61.7	45.5	22	6011	58
JFY_3C_bR	TCTATGGCCTATCCGTTACAAC	13049	13071	61.6	41	22
