# Supplementary material for: Central European Woolly Mammoth Population Dynamics: Insights from Late Pleistocene Mitochondrial Genomes
Source: Sci Rep. 2017 Dec 18;7:17714. doi: 10.1038/s41598-017-17723-1 (PMC5735091; doi:10.1038/s41598-017-17723-1)
Supplement: Supplementary file 6 — Supplementary Dataset S5 [file 41598_2017_17723_MOESM6_ESM.xlsx]

## Sheet: aDNA-Bioinf_EAGER_SG_Mammoth
Sample ID	# reads after C&M prior mapping	# of Merged Reads	% Merged Reads	# mapped reads prior RMDup	# of Duplicates removed	Mapped Reads after RMDup	Endogenous DNA (%)	Cluster Factor	Mean Coverage	std. dev. Coverage	% Coverage >= 1X	% Coverage >= 2X	% Coverage >= 3X	% Coverage >= 4X	% Coverage >= 5X	DMG 1st Base 3'	DMG 2nd Base 3'	DMG 1st Base 5'	DMG 2nd Base 5'	average fragment length	% GC content
EB1	68657	67202	97.88	683	5	678	0.995	1.007	0	0.0057	0	0	0	0	0	0.0671	0.0281	0.0199	0.0397	46.3	48.78
EB2	18999	18767	98.78	78	0	78	0.411	1	0	0.0012	0	0	0	0	0	0.0833	0	0	0	52.55	44.66
EB3	18700	17500	93.58	179	1	178	0.957	1.006	0	0.0017	0	0	0	0	0	0.025	0.025	0.0364	0.0435	42.57	49.25
EB4	536	530	98.88	4	0	4	0.746	1	0	0.0002	0	0	0	0	0	0	0	0.5	0	35.75	45.45
JK2760	845921	823478	97.35	36337	131	36206	4.296	1.004	0.0007	0.0261	0.06	0	0	0	0	0.4039	0.2545	0.3757	0.2133	57.8	41.24
JK2761	628299	605988	96.45	1396	11	1385	0.222	1.008	0	0.0051	0	0	0	0	0	0.3663	0.2408	0.3133	0.1867	58.22	40.43
JK2762	824389	808542	98.08	1776	3	1773	0.215	1.002	0	0.0055	0	0	0	0	0	0.4378	0.2849	0.3486	0.2707	53.72	41
JK2763	894596	883616	98.77	351	1	350	0.039	1.003	0	0.0023	0	0	0	0	0	0.2568	0.1757	0.137	0.0893	43.52	43.17
JK2764	892090	856761	96.04	5404	14	5390	0.606	1.003	0.0001	0.0094	0.01	0	0	0	0	0.4276	0.3151	0.3808	0.2155	52.65	39.18
JK2765	882243	847385	96.05	7955	21	7934	0.902	1.003	0.0001	0.0124	0.01	0	0	0	0	0.3133	0.2032	0.2919	0.1728	60.16	41.09
JK2766	885408	837333	94.57	9023	39	8984	1.019	1.004	0.0001	0.0119	0.01	0	0	0	0	0.4216	0.2738	0.3889	0.2226	49.4	41.07
JK2767	752603	720915	95.79	228	2	226	0.03	1.009	0	0.0018	0	0	0	0	0	0.25	0.2195	0.1944	0.0682	42.49	41.94
JK2768	801352	787948	98.33	13785	47	13738	1.72	1.003	0.0002	0.0159	0.02	0	0	0	0	0.374	0.233	0.3404	0.1978	57.13	40.53
JK2769	847524	820439	96.8	2900	18	2882	0.342	1.006	0.0001	0.0076	0.01	0	0	0	0	0.2615	0.1911	0.2367	0.1342	64.3	40.41
JK2770	737353	713874	96.82	20116	62	20054	2.728	1.003	0.0004	0.0203	0.04	0	0	0	0	0.3391	0.1938	0.2918	0.1681	64.48	40.51
JK2771	885673	868071	98.01	1115	4	1111	0.126	1.004	0	0.0044	0	0	0	0	0	0.3829	0.2386	0.3043	0.177	53.45	41.64
JK2772	821873	779690	94.87	49462	185	49277	6.018	1.004	0.0008	0.0288	0.08	0	0	0	0	0.4642	0.2888	0.4146	0.2318	52.2	40.26
JK2773	789476	776767	98.39	3386	12	3374	0.429	1.004	0.0001	0.0074	0.01	0	0	0	0	0.4272	0.325	0.4301	0.2392	49.88	41.42
JK2774	687603	668817	97.27	1763	5	1758	0.256	1.003	0	0.0057	0	0	0	0	0	0.3974	0.3034	0.3577	0.2601	54.62	39.77
JK2775	718965	691483	96.18	324	1	323	0.045	1.003	0	0.0065	0	0	0	0	0	0.0595	0.1364	0.0462	0.08	50.07	44.32
JK2776	715223	686723	96.02	146	1	145	0.02	1.007	0	0.0015	0	0	0	0	0	0.0625	0.0526	0.1429	0.1481	47.99	41.9
JK2777	873424	859240	98.38	211	1	210	0.024	1.005	0	0.0017	0	0	0	0	0	0.3182	0.1628	0.2826	0.1224	42.55	44.91
JK2778	1072486	1057824	98.63	26976	107	26869	2.515	1.004	0.0004	0.0203	0.04	0	0	0	0	0.4093	0.2805	0.3712	0.2412	47.94	40.13
JK2779	823976	812848	98.65	311	4	307	0.038	1.013	0	0.0022	0	0	0	0	0	0.2676	0.1864	0.2078	0.2097	51.02	42.65
JK2780	926089	895693	96.72	448	0	448	0.048	1	0	0.003	0	0	0	0	0	0.2727	0.1364	0.3113	0.1373	62.88	41.67
JK2781	816998	805521	98.6	182	0	182	0.022	1	0	0.0019	0	0	0	0	0	0.1702	0.15	0.1622	0.1212	59.35	43.54
JK2782	885395	874124	98.73	200931	775	200156	22.694	1.004	0.0041	0.0742	0.4	0	0	0	0	0.1367	0.0835	0.1326	0.0704	66.05	40.22
JK2783	1003661	959598	95.61	245	1	244	0.024	1.004	0	0.0033	0	0	0	0	0	0.0943	0.093	0.119	0.0769	44.32	43.73
JK2784	1015694	960109	94.53	167	1	166	0.016	1.006	0	0.0016	0	0	0	0	0	0.4722	0.1842	0.2558	0.0909	43.87	42.03
JK2785	939877	893112	95.02	141	1	140	0.015	1.007	0	0.0014	0	0	0	0	0	0.3824	0.0714	0.28	0.0714	42.81	38.68
JK2786	764677	735847	96.23	39	0	39	0.005	1	0	0.0007	0	0	0	0	0	0	0	0.25	0.25	34.36	32.21
JK2787	682920	661564	96.87	118	0	118	0.017	1	0	0.0012	0	0	0	0	0	0.3	0.375	0.1579	0.069	39.75	42.67
JK2788	703573	674663	95.89	149	0	149	0.021	1	0	0.0016	0	0	0	0	0	0.2439	0.1212	0.25	0.1154	44.02	42.3
JK2789	118212	114929	97.22	205	0	205	0.173	1	0	0.0018	0	0	0	0	0	0.4706	0.3158	0.413	0.3333	49.7	37.75
JK2790	643156	617021	95.94	4919	22	4897	0.765	1.004	0.0001	0.0088	0.01	0	0	0	0	0.5873	0.3742	0.5191	0.3372	49.71	37.79
JK2791	111323	107840	96.87	37	0	37	0.033	1	0	0.0007	0	0	0	0	0	0.5	0.3333	0.2857	0.125	44.51	39.95
JK2792	936093	912255	97.45	298	2	296	0.032	1.007	0	0.002	0	0	0	0	0	0.6212	0.3125	0.5417	0.2712	43.68	40.3
JK2793	918012	897542	97.77	148	0	148	0.016	1	0	0.0014	0	0	0	0	0	0.4595	0.25	0.3947	0.3	43.3	39.68
JK2794	724526	689786	95.21	907	0	907	0.125	1	0	0.0038	0	0	0	0	0	0.5745	0.3301	0.4293	0.2105	49.67	38.99
JK2795	1264423	1208255	95.56	1264	16	1248	0.1	1.013	0	0.0049	0	0	0	0	0	0.2338	0.2092	0.1763	0.0805	55.32	40.29
JK2796	713553	660224	92.53	3229	9	3220	0.453	1.003	0	0.0069	0	0	0	0	0	0.5989	0.3725	0.5147	0.2893	47.1	39.75
JK2797	933377	908435	97.33	42	0	42	0.004	1	0	0.0008	0	0	0	0	0	0.2	0.2	0.2857	0.0833	36.81	52.39
JK2798	1037450	1010222	97.38	133	1	132	0.013	1.008	0	0.0014	0	0	0	0	0	0.1351	0.1667	0.0769	0	40.93	42.3
JK2799	969017	944769	97.5	270	1	269	0.028	1.004	0	0.0019	0	0	0	0	0	0.4545	0.2273	0.4203	0.1846	41.58	40.66
JK2800	1346276	1316757	97.81	320	3	317	0.024	1.009	0	0.0027	0	0	0	0	0	0.1013	0.1429	0.0732	0.0877	45.75	44.25
JK2801	1163367	1130099	97.14	169	1	168	0.015	1.006	0	0.0016	0	0	0	0	0	0.3784	0.3243	0.3684	0.3902	44	43.52
JK2802	958183	898852	93.81	149126	548	148578	15.563	1.004	0.0027	0.0553	0.26	0	0	0	0	0.4083	0.2349	0.3449	0.1752	57.22	39.57
JK2803	901763	879779	97.56	821	1	820	0.091	1.001	0	0.0037	0	0	0	0	0	0.5	0.3245	0.4648	0.2407	51.7	38.72
LB1a	8872	7647	86.19	27	1	26	0.304	1.038	0	0.0006	0	0	0	0	0	0	0	0	0	42.88	41.35
LB1b	8207	6929	84.43	19	0	19	0.232	1	0	0.0005	0	0	0	0	0	0	0	0	0	35.95	37.79
LB2a	70344	62491	88.84	210	35	175	0.299	1.2	0	0.0018	0	0	0	0	0	0.1351	0.0645	0.1379	0.069	42.5	37.57
LB2b	25165	23116	91.86	184	25	159	0.731	1.157	0	0.0017	0	0	0	0	0	0	0.0278	0	0.0357	43.64	42.48
LB3a	40	34	85	1	0	1	2.5	1	0	0.0001	0	0	0	0	0	0	0	0	0	40	47.5
LB3b	350	326	93.14	7	0	7	2	1	0	0.0003	0	0	0	0	0	0	1	0	0	54.71	21.67

## Sheet: aDNA-Bioinf_EAGER_SG_Rhino
Sample ID	# reads after C&M prior mapping	# of Merged Reads	% Merged Reads	# mapped reads prior RMDup	# of Duplicates removed	Mapped Reads after RMDup	Endogenous DNA (%)	Cluster Factor	Mean Coverage	std. dev. Coverage	% Coverage >= 1X	% Coverage >= 2X	% Coverage >= 3X	% Coverage >= 4X	% Coverage >= 5X	DMG 1st Base 3'	DMG 2nd Base 3'	DMG 1st Base 5'	DMG 2nd Base 5'	average fragment length	% GC content
EB1	68657	67202	97.88	743	6	737	1.082	1.008	0	0.0043	0	0	0	0	0	0.0788	0.0513	0.0414	0.0119	44.87	48.49
EB2	18999	18767	98.78	94	0	94	0.495	1	0	0.0014	0	0	0	0	0	0.037	0	0.0455	0.0294	51.89	45.25
EB3	18700	17500	93.58	274	2	272	1.465	1.007	0	0.0026	0	0	0	0	0	0.1096	0.0545	0.029	0.0633	41.31	47.95
EB4	536	530	98.88	3	0	3	0.56	1	0	0.0002	0	0	0	0	0	0	0	1	0	35.33	40.95
JK2760	845921	823478	97.35	814	2	812	0.096	1.002	0	0.0041	0	0	0	0	0	0.2412	0.2024	0.2075	0.1241	46.9	41.84
JK2761	628299	605988	96.45	98	0	98	0.016	1	0	0.0015	0	0	0	0	0	0.0952	0.1667	0	0.0769	46.18	43.31
JK2762	824389	808542	98.08	94	1	93	0.011	1.011	0	0.0013	0	0	0	0	0	0.0526	0.1176	0.1053	0.0714	44.91	44.36
JK2763	894596	883616	98.77	8438	22	8416	0.943	1.003	0.0002	0.0141	0.02	0	0	0	0	0.3243	0.2097	0.2692	0.1544	57.44	42.08
JK2764	892090	856761	96.04	140	0	140	0.016	1	0	0.0016	0	0	0	0	0	0.3103	0.2222	0.1053	0.1111	42.32	41.92
JK2765	882243	847385	96.05	248	1	247	0.028	1.004	0	0.0022	0	0	0	0	0	0.3704	0.0909	0.1304	0.0833	43.01	44.61
JK2766	885408	837333	94.57	356	3	353	0.04	1.008	0	0.0024	0	0	0	0	0	0.3	0.169	0.2174	0.0727	40.22	42.97
JK2767	752603	720915	95.79	2215	6	2209	0.294	1.003	0	0.0067	0	0	0	0	0	0.4327	0.2819	0.397	0.2127	49.44	39.77
JK2768	801352	787948	98.33	505	3	502	0.063	1.006	0	0.0034	0	0	0	0	0	0.2277	0.1649	0.2078	0.131	43.06	41.07
JK2769	847524	820439	96.8	73	0	73	0.009	1	0	0.0012	0	0	0	0	0	0.1111	0.1818	0.1	0	43.97	44.22
JK2770	737353	713874	96.82	462	0	462	0.063	1	0	0.003	0	0	0	0	0	0.202	0.1348	0.163	0.1067	45.06	40.69
JK2771	885673	868071	98.01	95	1	94	0.011	1.011	0	0.0013	0	0	0	0	0	0.0417	0.0952	0.1579	0	42.53	46.68
JK2772	821873	779690	94.87	1260	2	1258	0.153	1.002	0	0.0047	0	0	0	0	0	0.4291	0.2056	0.2222	0.0793	41.62	39.81
JK2773	789476	776767	98.39	430	1	429	0.054	1.002	0	0.0028	0	0	0	0	0	0.2	0.2206	0.1429	0.0476	42.56	42.88
JK2774	687603	668817	97.27	77	0	77	0.011	1	0	0.0012	0	0	0	0	0	0.1429	0.1875	0.1333	0.05	46.27	45.21
JK2775	718965	691483	96.18	2813	10	2803	0.391	1.004	0.0001	0.0086	0.01	0	0	0	0	0.3516	0.2116	0.3118	0.1607	56.11	41.17
JK2776	715223	686723	96.02	3751	10	3741	0.524	1.003	0.0001	0.0098	0.01	0	0	0	0	0.258	0.1893	0.2588	0.1454	62.4	39.76
JK2777	873424	859240	98.38	98	0	98	0.011	1	0	0.0012	0	0	0	0	0	0.0741	0	0.0333	0.0312	34.93	53.24
JK2778	1072486	1057824	98.63	1025	8	1017	0.096	1.008	0	0.0054	0	0	0	0	0	0.2169	0.1633	0.1292	0.125	40.65	41.29
JK2779	823976	812848	98.65	140	3	137	0.017	1.022	0	0.0017	0	0	0	0	0	0.1935	0.0909	0.0976	0.0312	50.47	43.77
JK2780	926089	895693	96.72	28	0	28	0.003	1	0	0.0007	0	0	0	0	0	0.2222	0	0	0.25	40.14	52.05
JK2781	816998	805521	98.6	141	0	141	0.017	1	0	0.0018	0	0	0	0	0	0.069	0.0357	0.0312	0	56.26	45.6
JK2782	885395	874124	98.73	3812	15	3797	0.431	1.004	0.0001	0.0107	0.01	0	0	0	0	0.1322	0.1299	0.0884	0.0532	49.64	40.16
JK2783	1003661	959598	95.61	210	2	208	0.021	1.01	0	0.0047	0	0	0	0	0	0.0189	0.0556	0.0238	0.04	47.02	43.4
JK2784	1015694	960109	94.53	108	0	108	0.011	1	0	0.0014	0	0	0	0	0	0.0909	0.0417	0	0.0455	43.94	40.94
JK2785	939877	893112	95.02	48	0	48	0.005	1	0	0.0009	0	0	0	0	0	0.0769	0.1818	0	0.125	37.25	43.05
JK2786	764677	735847	96.23	42	0	42	0.005	1	0	0.0008	0	0	0	0	0	0	0	0.1	0	33.64	35.52
JK2787	682920	661564	96.87	84	1	83	0.012	1.012	0	0.0012	0	0	0	0	0	0	0.0667	0	0	40.76	45.59
JK2788	703573	674663	95.89	68	0	68	0.01	1	0	0.0012	0	0	0	0	0	0	0	0	0.0714	44.88	48.59
JK2789	118212	114929	97.22	10	0	10	0.008	1	0	0.0004	0	0	0	0	0	0.5	0	0	0	32.4	35.91
JK2790	643156	617021	95.94	158	2	156	0.025	1.013	0	0.0016	0	0	0	0	0	0.4615	0.1724	0.28	0.1176	40.61	37.33
JK2791	111323	107840	96.87	4	0	4	0.004	1	0	0.0002	0	0	0	0	0	0	0	0	0	35.5	57.75
JK2792	936093	912255	97.45	36	1	35	0.004	1.029	0	0.0007	0	0	0	0	0	0	0	0.1111	0.1429	36.34	50.28
JK2793	918012	897542	97.77	31	0	31	0.003	1	0	0.0007	0	0	0	0	0	0	0.0909	0	0	38.06	48.18
JK2794	724526	689786	95.21	41	0	41	0.006	1	0	0.0008	0	0	0	0	0	0	0.5	0	0.2222	35.27	45.91
JK2795	1264423	1208255	95.56	1029	13	1016	0.081	1.013	0	0.0062	0	0	0	0	0	0.0462	0.0588	0.0267	0.0254	61.7	42.8
JK2796	713553	660224	92.53	145	0	145	0.02	1	0	0.0016	0	0	0	0	0	0.4783	0.2059	0.0968	0.0857	41.36	41.95
JK2797	933377	908435	97.33	39	0	39	0.004	1	0	0.0008	0	0	0	0	0	0	0.0769	0	0	35.74	52.23
JK2798	1037450	1010222	97.38	95	0	95	0.009	1	0	0.0014	0	0	0	0	0	0	0.1905	0.0909	0	35.91	51.18
JK2799	969017	944769	97.5	73	0	73	0.008	1	0	0.0011	0	0	0	0	0	0.15	0.0625	0	0	35.81	53.74
JK2800	1346276	1316757	97.81	214	1	213	0.016	1.005	0	0.0024	0	0	0	0	0	0.0577	0.1111	0.0448	0.0233	45.83	46.05
JK2801	1163367	1130099	97.14	35	0	35	0.003	1	0	0.0007	0	0	0	0	0	0.1818	0	0	0.1429	39.51	49.67
JK2802	958183	898852	93.81	3333	6	3327	0.348	1.002	0.0001	0.0087	0.01	0	0	0	0	0.2806	0.1958	0.1887	0.1081	44.78	39.49
JK2803	901763	879779	97.56	46	0	46	0.005	1	0	0.0009	0	0	0	0	0	0	0.125	0.0833	0	41.7	44.6
LB1a	8872	7647	86.19	31	1	30	0.349	1.033	0	0.0008	0	0	0	0	0	0	0	0	0	47.03	41.53
LB1b	8207	6929	84.43	23	0	23	0.28	1	0	0.0006	0	0	0	0	0	0	0	0	0	38.39	37.19
LB2a	70344	62491	88.84	437	223	214	0.621	2.042	0	0.0048	0	0	0	0	0	0.0526	0	0	0.0417	37.07	36.68
LB2b	25165	23116	91.86	236	46	190	0.938	1.242	0	0.002	0	0	0	0	0	0	0.0789	0.0222	0	43.32	42.09
LB3a	40	34	85	1	0	1	2.5	1	0	0.0001	0	0	0	0	0	0	0	0	0	40	47.5
LB3b	350	326	93.14	3	0	3	0.857	1	0	0.0002	0	0	0	0	0	0	0	0	0	38.33	26.96

## Sheet: aDNA-Bioinf_EAGER_MT_Mammoth
Sample ID	# reads after C&M prior mapping	# of Merged Reads	% Merged Reads	# mapped reads prior RMDup	# of Duplicates removed	Mapped Reads after RMDup	Shotgun Endogenous DNA (%)	Capture Endogenous DNA (%)	Capture Efficiency (After / Before Capture % Endogenous)	Cluster Factor	Mean Coverage	std. dev. Coverage	% Coverage >= 1X	% Coverage >= 2X	% Coverage >= 3X	% Coverage >= 4X	% Coverage >= 5X	# of reads on mitochondrium	DMG 1st Base 3'	DMG 2nd Base 3'	DMG 1st Base 5'	DMG 2nd Base 5'	average fragment length	% GC content
EB1	56059	53608	95.63	92	0	0	0.995	0.189	0.18995	0	0	0	0	0	0	0	0	0	0	0	0	0	0	0
EB2	20122	19692	97.86	26	0	0	0.411	0.157	0.381995	0	0	0	0	0	0	0	0	0	0	0	0	0	0	0
EB3	72053	67296	93.4	22	0	0	0.957	0.037	0.0386625	0	0	0	0	0	0	0	0	0	0	0	0	0	0	0
EB4	549	541	98.54	0	0	0	0.746	0	0	0	0	0	0	0	0	0	0	0	0	0	0	0	0	0
JK2760	3617343	3553650	98.24	\	381410	17907	4.296	15.024	3.49721	22.299	86.4423	51.0737	99.18	98.4	97.61	96.92	96.67	17907	0.3286	0.2147	0.3316	0.2092	80.95	37.3
JK2761	453583	443871	97.86	17251	16129	1122	0.222	4.426	19.9369	15.375	5.287	3.9974	89.19	81.98	72.6	62.73	52.88	1122	0.3852	0.1895	0.3348	0.2147	79.02	37.1
JK2762	4546193	4486218	98.68	372150	367434	4716	0.215	9.748	45.3395	78.912	22.2291	12.5631	96.36	94.59	92.8	91.03	89.28	4716	0.2997	0.2	0.2632	0.2128	79.04	37.26
JK2763	3330981	3294428	98.9	2643	2431	212	0.039	0.091	2.33333	12.467	0.8822	1.6225	44.19	19.29	8.77	4.71	3.03	212	0.4	0.1081	0.1522	0.0976	69.78	38.7
JK2764	7268188	7192250	98.96	1660977	1605427	55550	0.606	28.568	47.1419	29.901	242.969	145.263	98.77	98.2	97.95	97.69	97.34	55550	0.3252	0.2097	0.3066	0.1929	73.35	36.79
JK2765	2405038	2370369	98.56	334120	307938	26182	0.902	18.387	20.3847	12.761	109.912	63.3643	98.52	98.03	97.2	96.43	95.51	26182	0.3572	0.2335	0.3635	0.2186	70.4	36.73
JK2766	1432586	1403835	97.99	270078	253232	16846	1.019	23.433	22.9961	16.032	79.3576	41.5531	98.93	98.03	96.96	96.57	96.02	16846	0.2983	0.1856	0.2969	0.1714	79	37.19
JK2767	578725	565702	97.75	205	197	8	0.03	0.037	1.23333	25.625	0.0306	0.2515	1.93	0.63	0.35	0.12	0	8	0	0	0	0	64.13	39.96
JK2768	1726404	1693945	98.12	132781	121172	11609	1.72	9.365	5.44477	11.438	60.3207	39.6846	98.35	98.25	97.63	97.27	96.82	11609	0.3298	0.2166	0.3072	0.2007	87.13	37.36
JK2769	737376	723254	98.08	35698	29434	6264	0.342	5.927	17.3304	5.699	27.8957	17.8009	96.62	94.56	93.39	91.95	90.12	6264	0.2757	0.1893	0.2775	0.1805	74.68	36.72
JK2770	1606025	1543956	96.14	203407	169901	33506	2.728	17.773	6.51503	6.071	164.339	90.1776	99.21	98.52	98.4	98.25	98.05	33506	0.3213	0.1907	0.3022	0.1917	82.25	36.97
JK2771	305426	299893	98.19	7860	6047	1813	0.126	2.724	21.619	4.335	8.8931	6.6424	93.59	87.29	82.43	77.11	72.1	1813	0.213	0.2148	0.2202	0.174	82.26	37.65
JK2772	2263069	2230717	98.57	373203	320964	52239	6.018	24.953	4.14639	7.144	230.319	138.732	99.39	98.99	98.58	97.74	97.6	52239	0.3841	0.2425	0.3754	0.2267	73.93	36.89
JK2773	626629	615079	98.16	40519	34348	6171	0.429	7.2	16.7832	6.566	29.3712	17.0097	98.65	96.88	95.35	93.39	91.91	6171	0.3275	0.2156	0.3413	0.2072	79.81	36.98
JK2774	318224	311967	98.03	23072	21791	1281	0.256	8.152	31.8438	18.011	5.6816	3.8934	93.34	83.92	74.86	67.28	58.48	1281	0.3086	0.2392	0.322	0.2311	74.37	36.39
JK2775	581074	568069	97.76	604	575	29	0.045	0.111	2.46667	20.828	0.1354	1.2294	2.04	1.5	1.43	1.14	1.08	29	0.1429	0.2	0.2	0.2857	78.28	42.22
JK2776	512953	497990	97.08	341	326	15	0.02	0.071	3.55	22.733	0.0693	0.5253	2.77	1.07	1.04	1.03	0.49	15	0	0	0	0	77.47	40.49
JK2777	464249	453775	97.74	5005	4565	440	0.024	1.137	47.375	11.375	1.6689	1.9438	66.72	41.18	25.08	13.46	7.28	440	0.2857	0.1333	0.3146	0.0864	63.6	38.27
JK2778	348	297	85.34	0	0	0	2.515	0	0	0	0	0	0	0	0	0	0	0	0	0	0	0	0	NF
JK2779	557508	546284	97.99	15854	13375	2479	0.038	2.994	78.7895	6.395	11.6159	7.9693	94.55	90.26	85.89	81.77	77.65	2479	0.3436	0.217	0.3004	0.2166	78.58	36.87
JK2780	724157	711002	98.18	7689	6132	1557	0.048	1.115	23.2292	4.938	7.2644	5.5878	92.62	85.69	77.88	70.42	62.26	1557	0.2832	0.1413	0.2687	0.1362	78.24	37.54
JK2781	143761	140359	97.63	604	537	67	0.022	0.424	19.2727	9.015	0.326	0.6148	25.85	5.59	1.16	0	0	67	0.2727	0.0588	0.3889	0.0909	81.6	37.07
JK2782	1811474	1766468	97.52	182622	162498	20124	22.694	18.224	0.803032	9.075	108.17	59.097	99.31	99.15	99.03	98.8	98.68	20124	0.1477	0.0805	0.1398	0.0757	90.14	37.56
JK2783	2016646	1926679	95.54	1236	1182	54	0.024	0.064	2.66667	22.889	0.1841	0.4674	15.39	2.64	0.39	0	0	54	0.4444	0	0.4	0.2667	57.17	35.18
JK2784	212425	201786	94.99	253	233	20	0.016	0.12	7.5	12.65	0.079	0.3027	6.96	0.94	0	0	0	20	0.5	0.25	0.25	0	66.25	34.57
JK2785	410966	392352	95.47	271	244	27	0.015	0.066	4.4	10.037	0.0978	0.2984	9.74	0.04	0	0	0	27	0.625	0	0.5	0.2	60.74	34.94
JK2786	415432	401972	96.76	3	2	1	0.005	0.001	0.2	3	0.0039	0.0621	0.39	0	0	0	0	1	0	0	0	0	65	36.92
JK2787	376363	368552	97.92	363	284	79	0.017	0.102	6	4.595	0.2914	0.6489	20.96	5.92	1.97	0.29	0	79	0.5714	0.1333	0.3571	0.1667	61.85	35.91
JK2788	506220	491475	97.09	272	244	28	0.021	0.057	2.71429	9.714	0.1029	0.3636	8.3	1.99	0	0	0	28	0.4	0.2857	0	0.3333	61.64	34.24
JK2789	51244	50559	98.66	2777	2480	297	0.173	5.527	31.948	9.35	1.2723	1.501	60.36	32.05	18.4	8.83	4.63	297	0.3902	0.1837	0.3824	0.125	71.84	35.67
JK2790	1660649	1642757	98.92	613408	563051	50357	0.765	40.558	53.017	12.181	216.272	105.475	98.98	98.72	98.49	98.22	97.78	50357	0.4742	0.3028	0.4643	0.2838	72.02	36.28
JK2791	95386	94490	99.06	46	31	15	0.033	0.048	1.45455	3.067	0.0626	0.2627	5.74	0.52	0	0	0	15	0.625	0.5	0.5	0	69.93	38.99
JK2792	632671	621230	98.19	1180	1025	155	0.032	0.187	5.84375	7.613	0.7739	0.912	51.02	21	4.26	1.11	0	155	0.4848	0.2273	0.3333	0.25	83.73	37.72
JK2793	142567	140451	98.52	83	75	8	0.016	0.059	3.6875	10.375	0.0286	0.1666	2.86	0	0	0	0	8	0.5	1	0	0	59.88	39.25
JK2794	239555	234620	97.94	4357	3727	630	0.125	1.874	14.992	6.916	2.8157	2.7064	82.93	62.69	45.08	29.36	19.65	630	0.4452	0.2823	0.4403	0.2593	74.95	36.53
JK2795	796198	765014	96.08	617	549	68	0.1	0.079	0.79	9.074	0.3063	0.5783	25.58	4.08	0.88	0.08	0	68	0.5385	0.3636	0.4667	0.1	75.53	35.86
JK2796	398049	389089	97.75	9065	7407	1658	0.453	2.398	5.2936	5.467	6.7141	4.7539	92.32	85.72	78.87	70.97	63.14	1658	0.5301	0.3754	0.5043	0.27	67.91	36.47
JK2797	205809	202927	98.6	14	12	2	0.004	0.007	1.75	7	0.0087	0.0929	0.87	0	0	0	0	2	0	0	0	0	73	40.41
JK2798	167635	163804	97.71	58	52	6	0.013	0.036	2.76923	9.667	0.0223	0.1477	2.23	0	0	0	0	6	0	0	0	0	62.33	36.63
JK2799	1905022	1881424	98.76	38089	37047	1042	0.028	2.085	74.4643	36.554	4.1194	2.9839	89.34	79.04	65.97	53.27	39.78	1042	0.3802	0.27	0.481	0.237	66.29	36.57
JK2800	3394539	3311992	97.57	37465	37069	396	0.024	1.254	52.25	94.609	1.5603	2.0072	63.55	38.56	20.88	11.18	7.25	396	0.1667	0.2027	0.3514	0.0854	66.07	37.65
JK2801	1220831	1190709	97.53	3552	3397	155	0.015	0.294	19.6	22.916	0.5547	0.8782	37.85	11.94	3.92	1.1	0.32	155	0.3793	0.3438	0.3143	0.2188	60.01	35.69
JK2802	4012405	3952024	98.5	528728	415516	113212	15.563	22.969	1.47587	4.67	522.545	266.097	99.96	99.5	99.31	99.25	99.04	113212	0.3978	0.2273	0.3714	0.1994	77.4	36.99
JK2803	1267035	1249107	98.59	28780	25884	2896	0.091	2.328	25.5824	9.938	11.8455	10.6896	94.31	89.98	85.09	78.65	73.26	2896	0.4269	0.2638	0.4505	0.2958	68.59	36.8
LB1a	28837	23948	83.05	0	0	0	0.304	0	0	0	0	0	0	0	0	0	0	0	0	0	0	0	0	0
LB1b	64473	52891	82.04	0	0	0	0.232	0	0	0	0	0	0	0	0	0	0	0	0	0	0	0	0	0
LB2a	514257	444472	86.43	2	0	0	0.299	0	0	0	0	0	0	0	0	0	0	0	0	0	0	0	0	0
LB2b	31686	29212	92.19	1	0	1	0.731	0.004	0.00547196	1	0.002	0.045	0.2	0	0	0	0	1	0	0	0	0	34	47.06
LB3a	2591	2484	95.87	0	0	0	2.5	0	0	0	0	0	0	0	0	0	0	0	0	0	0	0	0	0
LB3b	28455	27084	95.18	3	0	0	2	0.011	0.0055	0	0	0	0	0	0	0	0	0	0	0	0	0	0	0

## Sheet: aDNA-Bioinf_GenConS_MT_Mammoth
Sample ID	Relaxed Consensus Length	Relaxed # Ns	Relaxed % Reference Covered (EAGER)	Strict Consensus Sequence Length	Strict # Ns	Strict % Reference Covered
JK2760	16774	407	98	16770	969	94
JK2761	16770	4671	72	16770	14648	13
JK2762	16771	1228	93	16769	3221	81
JK2763	16768	15313	9	16769	16656	1
JK2764	16770	349	98	16768	671	96
JK2765	16770	481	97	16770	1152	93
JK2766	16770	514	97	16770	1196	93
JK2767	16770	16711	0	16770	16770	0
JK2768	16772	402	98	16770	1265	92
JK2769	16771	1117	93	16769	3389	80
JK2770	16771	276	98	16773	558	97
JK2771	16769	2977	82	16771	10198	39
JK2772	16771	252	98	16771	548	97
JK2773	16770	791	95	16770	2703	84
JK2774	16771	4286	74	16771	14027	16
JK2775	16769	16532	1	16769	16666	1
JK2776	16769	16594	1	16770	16770	0
JK2777	16770	12626	25	16770	16641	1
JK2778	16770	16770	0	16770	16770	0
JK2779	16770	2404	86	16770	7430	56
JK2780	16770	3777	77	16770	11754	30
JK2781	16770	16579	1	16770	16770	0
JK2782	16771	168	99	16771	392	98
JK2783	16770	16709	0	16770	16770	0
JK2784	16770	16770	0	16770	16770	0
JK2785	16770	16770	0	16770	16770	0
JK2786	16770	16770	0	16770	16770	0
JK2787	16770	16447	2	16770	16770	0
JK2788	16770	16770	0	16770	16770	0
JK2789	16770	13739	18	16770	16770	0
JK2790	16771	260	98	16771	640	96
JK2791	16770	16770	0	16770	16770	0
JK2792	16770	16073	4	16770	16770	0
JK2793	16770	16770	0	16770	16770	0
JK2794	16770	9348	44	16770	16208	3
JK2795	16770	16628	1	16770	16770	0
JK2796	16771	3661	78	16771	12438	26
JK2797	16770	16770	0	16770	16770	0
JK2798	16770	16770	0	16770	16770	0
JK2799	16771	5813	65	16771	15840	6
JK2800	16770	13341	20	16770	16628	1
JK2801	16770	16142	4	16770	16770	0
JK2802	16772	117	99	16772	336	98
JK2803	16771	2574	85	16771	8831	47
