# Supplementary material for: Central European Woolly Mammoth Population Dynamics: Insights from Late Pleistocene Mitochondrial Genomes
Source: Sci Rep. 2017 Dec 18;7:17714. doi: 10.1038/s41598-017-17723-1 (PMC5735091; doi:10.1038/s41598-017-17723-1)
Supplement: Supplementary file 7 — Supplementary Dataset S6 [file 41598_2017_17723_MOESM7_ESM.xlsx]

## Sheet: aDNA-Analysis_MrBayes_pStats
Parameter	Mean	Variance	Lower	Upper	Median	minESS	avgESS	PSRF
TL	0.125346	1.29388e-05	0.1181	0.132105	0.125371	185.533	226.97	0.998555
r(A<->C)	0.0106397	4.69678e-06	0.00667589	0.0149258	0.0104205	269.075	269.743	0.998371
r(A<->G)	0.431338	0.000260796	0.399388	0.460294	0.430524	137.831	156.872	0.99834
r(A<->T)	0.0113724	4.01344e-06	0.00785345	0.0153784	0.0111968	265.959	283.479	1.0003
r(C<->G)	0.020986	2.06808e-05	0.0127335	0.0296986	0.0208054	232.22	266.61	1.00002
r(C<->T)	0.520525	0.00025571	0.489368	0.550517	0.519941	161.31	231.155	0.998873
r(G<->T)	0.00513849	5.20478e-06	0.00162518	0.0102204	0.00483107	301	301	1.00071
pi(A)	0.332605	1.46171e-05	0.325993	0.340571	0.332659	260.064	280.532	0.998438
pi(C)	0.251256	1.13303e-05	0.245231	0.258223	0.251454	301	301	1.00014
pi(G)	0.130579	6.92774e-06	0.125535	0.135771	0.130538	268.235	284.618	0.999074
pi(T)	0.28556	1.2789e-05	0.279041	0.29254	0.285364	223.077	262.038	1.00091
alpha	0.0681311	0.00138477	4.44127e-05	0.12656	0.0692919	301	301	0.998696

## Sheet: aDNA-Analysis_Shared_Derived_In
Sample	Clade	Study	mtCapture Method
SP1022	I	Chang et al. 2017 (Sci. Rep)	Array Capture
JK802	I	This Study	Insolution Enrichment (Blood Baits)
Krause	I	Krause et al. 2006 (Nature)	Multiplex PCR
M20	II	Gilbert et al. 2008 (PNAS)	Shotgun Sequencing
10717	II	Chang et al. 2017 (Sci. Rep)	Array Capture
M21	II	Gilbert et al. 2008 (PNAS)	Shotgun Sequencing
JK2764	III	This Study	Insolution Enrichment (Blood Baits)
SP1144	III	Chang et al. 2017 (Sci. Rep)	Array Capture
SP2412	III	Chang et al. 2017 (Sci. Rep)	Array Capture

## Sheet: aDNA-Analysis_Shared_Derived_Fr
Grouping_Type[(Ancestral)(Derived)]	Group Type	Group_SNP_Freq	Clade Grouping	Ave. No. of Derived Positions
(SP1022_Beringia_12845_50)(M20_Beringia_63500_infinite,JK2764_GermanyGeissenkloesterle_34150_550)	(1)(2,3)	25	(1)(2,3)	26.8889
(SP1022_Beringia_12845_50)(M20_Beringia_63500_infinite,SP1144_Asia_45700_ininte)	(1)(2,3)	26	(2)(1,3)	16.5556
(SP1022_Beringia_12845_50)(M20_Beringia_63500_infinite,SP2412_Russia_12680_180)	(1)(2,3)	26	(3)(1,2)	23.5556
(JK2802_PolandKrakowSpadzistaStreet_undated_undated)(M21_Beringia_58000_infinite,JK2764_GermanyGeissenkloesterle_34150_550)	(1)(2,3)	27	Total	67
(JK2802_PolandKrakowSpadzistaStreet_undated_undated)(M21_Beringia_58000_infinite,SP1144_Asia_45700_ininte)	(1)(2,3)	28
(JK2802_PolandKrakowSpadzistaStreet_undated_undated)(M21_Beringia_58000_infinite,SP2412_Russia_12680_180)	(1)(2,3)	29
(Krause_Beringia_12170_50)(10717_Beringia_43600_1000,JK2764_GermanyGeissenkloesterle_34150_550)	(1)(2,3)	27
(Krause_Beringia_12170_50)(10717_Beringia_43600_1000,SP1144_Asia_45700_ininte)	(1)(2,3)	27
(Krause_Beringia_12170_50)(10717_Beringia_43600_1000,SP2412_Russia_12680_180)	(1)(2,3)	27
(SP1022_Beringia_12845_50)(M21_Beringia_58000_infinite,JK2764_GermanyGeissenkloesterle_34150_550)	(1)(2,3)	26
(SP1022_Beringia_12845_50)(M21_Beringia_58000_infinite,SP1144_Asia_45700_ininte)	(1)(2,3)	27
(SP1022_Beringia_12845_50)(M21_Beringia_58000_infinite,SP2412_Russia_12680_180)	(1)(2,3)	28
(JK2802_PolandKrakowSpadzistaStreet_undated_undated)(10717_Beringia_43600_1000,JK2764_GermanyGeissenkloesterle_34150_550)	(1)(2,3)	27
(JK2802_PolandKrakowSpadzistaStreet_undated_undated)(10717_Beringia_43600_1000,SP1144_Asia_45700_ininte)	(1)(2,3)	27
(JK2802_PolandKrakowSpadzistaStreet_undated_undated)(10717_Beringia_43600_1000,SP2412_Russia_12680_180)	(1)(2,3)	27
(Krause_Beringia_12170_50)(M20_Beringia_63500_infinite,JK2764_GermanyGeissenkloesterle_34150_550)	(1)(2,3)	26
(Krause_Beringia_12170_50)(M20_Beringia_63500_infinite,SP1144_Asia_45700_ininte)	(1)(2,3)	27
(Krause_Beringia_12170_50)(M20_Beringia_63500_infinite,SP2412_Russia_12680_180)	(1)(2,3)	27
(SP1022_Beringia_12845_50)(10717_Beringia_43600_1000,JK2764_GermanyGeissenkloesterle_34150_550)	(1)(2,3)	26
(SP1022_Beringia_12845_50)(10717_Beringia_43600_1000,SP1144_Asia_45700_ininte)	(1)(2,3)	26
(SP1022_Beringia_12845_50)(10717_Beringia_43600_1000,SP2412_Russia_12680_180)	(1)(2,3)	26
(JK2802_PolandKrakowSpadzistaStreet_undated_undated)(M20_Beringia_63500_infinite,JK2764_GermanyGeissenkloesterle_34150_550)	(1)(2,3)	26
(JK2802_PolandKrakowSpadzistaStreet_undated_undated)(M20_Beringia_63500_infinite,SP1144_Asia_45700_ininte)	(1)(2,3)	27
(JK2802_PolandKrakowSpadzistaStreet_undated_undated)(M20_Beringia_63500_infinite,SP2412_Russia_12680_180)	(1)(2,3)	27
(Krause_Beringia_12170_50)(M21_Beringia_58000_infinite,JK2764_GermanyGeissenkloesterle_34150_550)	(1)(2,3)	27
(Krause_Beringia_12170_50)(M21_Beringia_58000_infinite,SP1144_Asia_45700_ininte)	(1)(2,3)	28
(Krause_Beringia_12170_50)(M21_Beringia_58000_infinite,SP2412_Russia_12680_180)	(1)(2,3)	29
(M20_Beringia_63500_infinite)(SP1022_Beringia_12845_50,JK2764_GermanyGeissenkloesterle_34150_550)	(2)(1,3)	13
(M20_Beringia_63500_infinite)(SP1022_Beringia_12845_50,SP1144_Asia_45700_ininte)	(2)(1,3)	12
(M20_Beringia_63500_infinite)(SP1022_Beringia_12845_50,SP2412_Russia_12680_180)	(2)(1,3)	13
(M21_Beringia_58000_infinite)(JK2802_PolandKrakowSpadzistaStreet_undated_undated,JK2764_GermanyGeissenkloesterle_34150_550)	(2)(1,3)	18
(M21_Beringia_58000_infinite)(JK2802_PolandKrakowSpadzistaStreet_undated_undated,SP1144_Asia_45700_ininte)	(2)(1,3)	17
(M21_Beringia_58000_infinite)(JK2802_PolandKrakowSpadzistaStreet_undated_undated,SP2412_Russia_12680_180)	(2)(1,3)	18
(10717_Beringia_43600_1000)(Krause_Beringia_12170_50,JK2764_GermanyGeissenkloesterle_34150_550)	(2)(1,3)	19
(10717_Beringia_43600_1000)(Krause_Beringia_12170_50,SP1144_Asia_45700_ininte)	(2)(1,3)	19
(10717_Beringia_43600_1000)(Krause_Beringia_12170_50,SP2412_Russia_12680_180)	(2)(1,3)	20
(M21_Beringia_58000_infinite)(SP1022_Beringia_12845_50,JK2764_GermanyGeissenkloesterle_34150_550)	(2)(1,3)	18
(M21_Beringia_58000_infinite)(SP1022_Beringia_12845_50,SP1144_Asia_45700_ininte)	(2)(1,3)	17
(M21_Beringia_58000_infinite)(SP1022_Beringia_12845_50,SP2412_Russia_12680_180)	(2)(1,3)	18
(10717_Beringia_43600_1000)(JK2802_PolandKrakowSpadzistaStreet_undated_undated,JK2764_GermanyGeissenkloesterle_34150_550)	(2)(1,3)	19
(10717_Beringia_43600_1000)(JK2802_PolandKrakowSpadzistaStreet_undated_undated,SP1144_Asia_45700_ininte)	(2)(1,3)	18
(10717_Beringia_43600_1000)(JK2802_PolandKrakowSpadzistaStreet_undated_undated,SP2412_Russia_12680_180)	(2)(1,3)	19
(M20_Beringia_63500_infinite)(Krause_Beringia_12170_50,JK2764_GermanyGeissenkloesterle_34150_550)	(2)(1,3)	13
(M20_Beringia_63500_infinite)(Krause_Beringia_12170_50,SP1144_Asia_45700_ininte)	(2)(1,3)	13
(M20_Beringia_63500_infinite)(Krause_Beringia_12170_50,SP2412_Russia_12680_180)	(2)(1,3)	14
(10717_Beringia_43600_1000)(SP1022_Beringia_12845_50,JK2764_GermanyGeissenkloesterle_34150_550)	(2)(1,3)	19
(10717_Beringia_43600_1000)(SP1022_Beringia_12845_50,SP1144_Asia_45700_ininte)	(2)(1,3)	18
(10717_Beringia_43600_1000)(SP1022_Beringia_12845_50,SP2412_Russia_12680_180)	(2)(1,3)	19
(M20_Beringia_63500_infinite)(JK2802_PolandKrakowSpadzistaStreet_undated_undated,JK2764_GermanyGeissenkloesterle_34150_550)	(2)(1,3)	13
(M20_Beringia_63500_infinite)(JK2802_PolandKrakowSpadzistaStreet_undated_undated,SP1144_Asia_45700_ininte)	(2)(1,3)	12
(M20_Beringia_63500_infinite)(JK2802_PolandKrakowSpadzistaStreet_undated_undated,SP2412_Russia_12680_180)	(2)(1,3)	13
(M21_Beringia_58000_infinite)(Krause_Beringia_12170_50,JK2764_GermanyGeissenkloesterle_34150_550)	(2)(1,3)	18
(M21_Beringia_58000_infinite)(Krause_Beringia_12170_50,SP1144_Asia_45700_ininte)	(2)(1,3)	18
(M21_Beringia_58000_infinite)(Krause_Beringia_12170_50,SP2412_Russia_12680_180)	(2)(1,3)	19
(JK2764_GermanyGeissenkloesterle_34150_550)(SP1022_Beringia_12845_50,M20_Beringia_63500_infinite)	(3)(1,2)	21
(SP1144_Asia_45700_ininte)(SP1022_Beringia_12845_50,M20_Beringia_63500_infinite)	(3)(1,2)	23
(SP2412_Russia_12680_180)(SP1022_Beringia_12845_50,M20_Beringia_63500_infinite)	(3)(1,2)	24
(JK2764_GermanyGeissenkloesterle_34150_550)(JK2802_PolandKrakowSpadzistaStreet_undated_undated,M21_Beringia_58000_infinite)	(3)(1,2)	22
(SP1144_Asia_45700_ininte)(JK2802_PolandKrakowSpadzistaStreet_undated_undated,M21_Beringia_58000_infinite)	(3)(1,2)	24
(SP2412_Russia_12680_180)(JK2802_PolandKrakowSpadzistaStreet_undated_undated,M21_Beringia_58000_infinite)	(3)(1,2)	25
(JK2764_GermanyGeissenkloesterle_34150_550)(Krause_Beringia_12170_50,10717_Beringia_43600_1000)	(3)(1,2)	23
(SP1144_Asia_45700_ininte)(Krause_Beringia_12170_50,10717_Beringia_43600_1000)	(3)(1,2)	25
(SP2412_Russia_12680_180)(Krause_Beringia_12170_50,10717_Beringia_43600_1000)	(3)(1,2)	26
(JK2764_GermanyGeissenkloesterle_34150_550)(SP1022_Beringia_12845_50,M21_Beringia_58000_infinite)	(3)(1,2)	22
(SP1144_Asia_45700_ininte)(SP1022_Beringia_12845_50,M21_Beringia_58000_infinite)	(3)(1,2)	24
(SP2412_Russia_12680_180)(SP1022_Beringia_12845_50,M21_Beringia_58000_infinite)	(3)(1,2)	25
(JK2764_GermanyGeissenkloesterle_34150_550)(JK2802_PolandKrakowSpadzistaStreet_undated_undated,10717_Beringia_43600_1000)	(3)(1,2)	22
(SP1144_Asia_45700_ininte)(JK2802_PolandKrakowSpadzistaStreet_undated_undated,10717_Beringia_43600_1000)	(3)(1,2)	24
(SP2412_Russia_12680_180)(JK2802_PolandKrakowSpadzistaStreet_undated_undated,10717_Beringia_43600_1000)	(3)(1,2)	25
(JK2764_GermanyGeissenkloesterle_34150_550)(Krause_Beringia_12170_50,M20_Beringia_63500_infinite)	(3)(1,2)	21
(SP1144_Asia_45700_ininte)(Krause_Beringia_12170_50,M20_Beringia_63500_infinite)	(3)(1,2)	23
(SP2412_Russia_12680_180)(Krause_Beringia_12170_50,M20_Beringia_63500_infinite)	(3)(1,2)	24
(JK2764_GermanyGeissenkloesterle_34150_550)(SP1022_Beringia_12845_50,10717_Beringia_43600_1000)	(3)(1,2)	22
(SP1144_Asia_45700_ininte)(SP1022_Beringia_12845_50,10717_Beringia_43600_1000)	(3)(1,2)	24
(SP2412_Russia_12680_180)(SP1022_Beringia_12845_50,10717_Beringia_43600_1000)	(3)(1,2)	25
(JK2764_GermanyGeissenkloesterle_34150_550)(JK2802_PolandKrakowSpadzistaStreet_undated_undated,M20_Beringia_63500_infinite)	(3)(1,2)	21
(SP1144_Asia_45700_ininte)(JK2802_PolandKrakowSpadzistaStreet_undated_undated,M20_Beringia_63500_infinite)	(3)(1,2)	23
(SP2412_Russia_12680_180)(JK2802_PolandKrakowSpadzistaStreet_undated_undated,M20_Beringia_63500_infinite)	(3)(1,2)	24
(JK2764_GermanyGeissenkloesterle_34150_550)(Krause_Beringia_12170_50,M21_Beringia_58000_infinite)	(3)(1,2)	23
(SP1144_Asia_45700_ininte)(Krause_Beringia_12170_50,M21_Beringia_58000_infinite)	(3)(1,2)	25
(SP2412_Russia_12680_180)(Krause_Beringia_12170_50,M21_Beringia_58000_infinite)	(3)(1,2)	26

## Sheet: aDNA-Analysis_Shared_Derived_Po
E. maximus Position	Frequency in Tree-wise Comparisons	Ancestral	Derived
827	27	C	T
1029	9	A	T
1324	18	C	T
1589	27	T	C
1835	27	A	G
2305	9	C	T
2835	18	T	C
2856	18	G	A
2962	6	G	A
3006	18	C	T
3078	27	A	G
3573	27	C	T
3970	9	C	T
3985	18	C	T
4375	9	C	T
4411	12	A	G
4696	27	T	C
5148	18	A	G
5505	27	C	T
5634	27	T	C
5980	27	T	C
6709	9	T	C
6742	18	A	G
6788	9	A	G
6948	27	T	C
7463	27	C	T
7485	27	C	T
8128	9	C	G
8380	27	T	C
8842	9	A	G
8880	9	A	G
9090	27	C	T
9183	9	C	T
9225	3	T	C
9303	27	C	T
9411	27	C	T
9477	27	A	G
9524	9	C	T
9687	27	C	T
9776	9	C	T
9909	9	C	T
10046	9	A	G
10220	9	T	C
10252	9	T	C
10462	27	T	C
10525	27	A	G
10693	27	A	G
10877	27	T	C
10909	18	C	T
10928	9	T	C
10935	27	C	T
10948	27	C	T
11200	27	T	C
11428	27	A	G
11485	9	C	T
11775	27	A	G
11789	27	C	T
12068	9	C	T
12203	27	T	C
12221	27	A	G
12319	27	T	C
12365	9	C	T
12399	18	C	T
12440	9	A	G
12890	27	C	T
12941	27	T	C
12947	27	T	C
13044	27	C	T
13073	18	A	G
13140	27	A	G
13359	27	A	G
13389	27	C	T
13438	9	T	C
13716	9	T	C
13722	27	A	G
13753	27	C	T
13855	27	C	T
14229	6	C	T
14292	27	A	G
14367	27	C	T
14502	9	C	T
14562	27	A	G
14598	18	T	C
14790	27	T	C
14870	18	T	C
14872	27	C	T
14919	9	T	C
14979	27	C	T
15043	18	T	C
15060	9	T	C
15061	18	T	C
15105	18	A	G
15203	9	C	T

## Sheet: aDNA-Analysis_SnpEff
Chromosome	Position	Reference	Change	Gene_name	Effect	old_AA/new_AA	Old_codon/New_codon	Codon_Num(CDS)	Codon_Degeneracy	Codon Change Pos
NC_007596	825	C	T	s-rRNA	NON_SYNONYMOUS_CODING	P/S	Cca/Tca	252	1	1
NC_007596	1322	C	T	l-rRNA	SYNONYMOUS_CODING	Y/Y	taC/taT	74	2	3
NC_007596	1831	A	G	l-rRNA	STOP_LOST	*/W	tAa/tGa	244	1	2
NC_007596	2851	C	A	ND1	SYNONYMOUS_CODING	P/P	ccC/ccA	37	4	3
NC_007596	3001	C	T	ND1	SYNONYMOUS_CODING	A/A	gcT/gcT	87	4	3
NC_007596	4406	A	G	ND2	SYNONYMOUS_CODING	W/W	tgA/tgG	167	2	3
NC_007596	4691	T	C	ND2	SYNONYMOUS_CODING	P/P	ccT/ccC	262	4	3
NC_007596	5627	T	C	COX1	SYNONYMOUS_CODING	N/N	aaT/aaC	99	2	3
NC_007596	6940	A	C	tRNA-Asp	UPSTREAM
NC_007596	6940	A	C	tRNA-Ser	NON_SYNONYMOUS_CODING	E/G	gAg/gGg	1	1	2
NC_007596	6940	A	C	COX1	DOWNSTREAM
NC_007596	6940	A	C	COX2	UPSTREAM
NC_007596	8872	A	G	COX3	SYNONYMOUS_CODING	E/E	gaA/gaG	90	2	3
NC_007596	9082	C	T	COX3	SYNONYMOUS_CODING	L/L	ctC/ctT	160	4	3
NC_007596	9217	T	C	COX3	SYNONYMOUS_CODING	G/G	ggT/ggC	205	4	3
NC_007596	9403	C	T	tRNA-Gly	NON_SYNONYMOUS_CODING	T/I	aCt/aTt	6	1	2
NC_007596	9403	C	T	COX3	DOWNSTREAM
NC_007596	9403	C	T	ND3	UPSTREAM
NC_007596	9469	A	G	COX3	DOWNSTREAM
NC_007596	9469	A	G	ND3	NON_SYNONYMOUS_CODING	T/A	Act/Gct	6	1	1
NC_007596	9469	A	G	tRNA-Gly	DOWNSTREAM
NC_007596	10244	T	C	ND4	SYNONYMOUS_CODING	T/T	acT/acC	27	4	3
NC_007596	10244	T	C	ND4L	DOWNSTREAM
NC_007596	10454	T	C	ND4	SYNONYMOUS_CODING	T/T	acT/acC	97	4	3
NC_007596	10517	A	G	ND4	SYNONYMOUS_CODING	L/L	ctA/ctG	118	4	3
NC_007596	10685	A	G	ND4	SYNONYMOUS_CODING	L/L	ctA/ctG	174	4	3
NC_007596	10869	T	C	ND4	SYNONYMOUS_CODING	L/L	Tta/Cta	236	2	1
NC_007596	10901	C	T	ND4	SYNONYMOUS_CODING	I/I	atC/atT	246	2	3
NC_007596	10927	C	T	ND4	NON_SYNONYMOUS_CODING	T/M	aCa/aTa	255	1	2
NC_007596	10940	C	T	ND4	SYNONYMOUS_CODING	Y/Y	taC/taT	259	2	3
NC_007596	11192	T	C	ND4	SYNONYMOUS_CODING	I/I	atT/atC	343	2	3
NC_007596	12195	T	C	ND5	SYNONYMOUS_CODING	F/F	ttT/ttC	152	2	3
NC_007596	12311	T	C	ND5	NON_SYNONYMOUS_CODING	I/T	aTc/aCc	191	1	2
NC_007596	12933	T	C	ND5	SYNONYMOUS_CODING	T/T	acT/acC	398	4	3
NC_007596	13131	A	G	ND5	SYNONYMOUS_CODING	M/M	atA/atG	464	2	3
NC_007596	13743	C	T	ND6	SYNONYMOUS_CODING	E/E	gaG/gaA	110	2	3
NC_007596	13845	C	T	ND6	SYNONYMOUS_CODING	E/E	gaG/gaA	76	2	3
NC_007596	14282	A	G	CYTB	SYNONYMOUS_CODING	Q/Q	caA/caG	44	2	3
NC_007596	14357	C	T	CYTB	SYNONYMOUS_CODING	I/I	atC/atT	69	2	3
NC_007596	14860	T	C	CYTB	NON_SYNONYMOUS_CODING	L/P	cTa/cCa	237	1	2
NC_007596	14909	T	C	CYTB	SYNONYMOUS_CODING	P/P	ccT/ccC	253	4	3
NC_007596	14969	C	T	CYTB	SYNONYMOUS_CODING	Y/Y	taC/taT	273	2	3
NC_007596	15701	T	C	INTERGENIC	INTERGENIC
NC_007596	15721	T	C	INTERGENIC	INTERGENIC
